# Supplementary material for: EZH2-triggered methylation of SMAD3 promotes its activation and tumor metastasis
Source: J Clin Invest. 2022 Mar 1;132(5):e152394. doi: 10.1172/JCI152394 (PMC8884901; doi:10.1172/JCI152394)
Supplement: Supplemental table 1 [file jci-132-152394-s211.xlsx]

## Sheet: Sheet1
SMAD3 post-transcriptinal modifications (Methylations and phosphorylations)
Sequences	Modification site	Modification
KTGQLDELEKAITTQNVNTKCITIPR	KTGQLDELEKAITTQNVNTKCITIPR	Methylation
KTGQLDELEKAITTQNVNTK	KTGQLDELEKAITTQNVNTK	Methylation
KGLPHVIYCR	KGLPHVIYCR	Methylation
KGLPHVIYCR	KGLPHVIYCR	Methylation
GLPHVIYCR	GLPHVIYCR	Methylation
KDEVCVNPYHYQR	KDEVCVNPYHYQR	Methylation
VETPVLPPVLVPR	VETPVLPPVLVPR	Phosphorylation
FCLGLLSNVNR	FCLGLLSNVNR	Phosphorylation
YGWHPATVCK	YGWHPATVCK	Methylation
VLTQMGSPSIR	VLTQMGSPSIR	Phosphorylation
