# Supplementary material for: EZH2-triggered methylation of SMAD3 promotes its activation and tumor metastasis
Source: J Clin Invest. 2022 Mar 1;132(5):e152394. doi: 10.1172/JCI152394 (PMC8884901; doi:10.1172/JCI152394)
Supplement: Supplemental table 2 [file jci-132-152394-s212.xlsx]

## Sheet: Supplementary Table 2
Supplementary Table 2. Systematic mass spectrometry analysis to identify potential methyltransferase: transfecting HA-Smad3 or plasmid vector control into HEK293T cells, and then pulled down HA-Smad3 using an anti-HA antibody under TGF-β1 treatment and non-treatment conditions.
Accession	Gene	Description	Mw(kDa)	293+TGF-β1	293-IgG	293-TGF-β1	log2(293+TGF-β1/293-IgG)	Diff Sig	log2(293+TGF-β1/293-TGF-β1)	Diff Sig	log2(293-TGF-β1/293-IgG)	Diff Sig
P84022	SMAD3	Mothers against decapentaplegic homolog 3 OS=Homo sapiens OX=9606 GN=SMAD3 PE=1 SV=1	48.08	34.733	24.5373	35.1164	10.1957	++	-0.3834		10.5791	++
Q92621	NUP205	Nuclear pore complex protein Nup205 OS=Homo sapiens OX=9606 GN=NUP205 PE=1 SV=3	227.92	30.3004	30.3899	20.727	-0.0895		9.5734	++	-9.6629	--
Q15910	EZH2	Histone-lysine N-methyltransferase EZH2 OS=Homo sapiens OX=9606 GN=EZH2 PE=1 SV=2	85.362	28.7781	21.1214	19.6612	7.6567	++	9.1169	++	NA	NA
Q96RF0	SNX18	Sorting nexin-18 OS=Homo sapiens OX=9606 GN=SNX18 PE=1 SV=2	68.894	32.3833	24.7409	32.8247	7.6424	++	-0.4414		8.0838	++
A6ND36	FAM83G	Protein FAM83G OS=Homo sapiens OX=9606 GN=FAM83G PE=1 SV=2	90.834	28.5907	20.8187	28.0948	7.772	++	0.4959		7.2761	++
Q9Y2U8	LEMD3	Inner nuclear membrane protein Man1 OS=Homo sapiens OX=9606 GN=LEMD3 PE=1 SV=2	99.996	27.8773	22.2687	30.0284	5.6086	++	-2.1511	--	7.7597	++
Q13428	TCOF1	Treacle protein OS=Homo sapiens OX=9606 GN=TCOF1 PE=1 SV=3	152.1	31.3407	23.6362	30.9407	7.7045	++	0.4		7.3045	++
Q8IVH8	MAP4K3	Mitogen-activated protein kinase kinase kinase kinase 3 OS=Homo sapiens OX=9606 GN=MAP4K3 PE=1 SV=1	101.31	27.5006	20.2041	27.7693	7.2965	++	-0.2687		7.5652	++
Q5JY65	CRNKL1	Crooked neck-like protein 1 OS=Homo sapiens OX=9606 GN=CRNKL1 PE=1 SV=1	99.172	21.0104	28.1554	20.6415	-7.145	--	0.3689		-7.5139	--
A0A087WTY7	GBA3	Cytosolic beta-glucosidase OS=Homo sapiens OX=9606 GN=GBA3 PE=1 SV=1	53.532	25.9496	18.9211	20.8819	7.0285	++	5.0677	++	1.9608	+
Q562R1	ACTBL2	Beta-actin-like protein 2 OS=Homo sapiens OX=9606 GN=ACTBL2 PE=1 SV=2	42.003	20.6375	26.3121	19.6994	-5.6746	--	NA	NA	-6.6127	--
H0Y6G7	FIG4	Polyphosphoinositide phosphatase (Fragment) OS=Homo sapiens OX=9606 GN=FIG4 PE=1 SV=1	15.987	20.6261	21.6832	27.2168	NA	NA	-6.5907	--	5.5336	++
H0Y9V7	ATP2C1	Calcium-transporting ATPase type 2C member 1 (Fragment) OS=Homo sapiens OX=9606 GN=ATP2C1 PE=1 SV=1	98.938	19.0879	25.396	24.6151	-6.3081	--	-5.5272	--	-0.7809
A0A6I8PRM1	N4BP2L2	NEDD4-binding protein 2-like 2 OS=Homo sapiens OX=9606 GN=N4BP2L2 PE=4 SV=1	56.481	19.5977	25.3267	19.0294	-5.729	--	NA	NA	-6.2973	--
Q86U42	PABPN1	Polyadenylate-binding protein 2 OS=Homo sapiens OX=9606 GN=PABPN1 PE=1 SV=3	32.749	23.0398	26.09	20.077	-3.0502	--	2.9628	++	-6.013	--
Q9ULR0	ISY1	Pre-mRNA-splicing factor ISY1 homolog OS=Homo sapiens OX=9606 GN=ISY1 PE=1 SV=3	32.992	20.3947	26.3278	21.4284	-5.9331	--	-1.0337	-	-4.8994	--
Q9UHB7	AFF4	AF4/FMR2 family member 4 OS=Homo sapiens OX=9606 GN=AFF4 PE=1 SV=1	127.46	26.3793	21.6891	27.5215	4.6902	++	-1.1422	-	5.8324	++
H0YMH9	DUOXA1	Dual oxidase maturation factor 1 (Fragment) OS=Homo sapiens OX=9606 GN=DUOXA1 PE=1 SV=1	18.309	20.7847	20.2	25.9987	NA	NA	-5.214	--	5.7987	++
P59923	ZNF445	Zinc finger protein 445 OS=Homo sapiens OX=9606 GN=ZNF445 PE=1 SV=1	118.96	20.8885	26.6734	21.6537	-5.7849	--	NA	NA	-5.0197	--
A0A3B3ISU0	DSC2	Desmocollin-2 OS=Homo sapiens OX=9606 GN=DSC2 PE=1 SV=1	83.816	21.147	19.6893	25.451	NA	NA	-4.304	--	5.7617	++
Q9HAU4	SMURF2	E3 ubiquitin-protein ligase SMURF2 OS=Homo sapiens OX=9606 GN=SMURF2 PE=1 SV=1	86.195	25.4765	20.0536	25.811	5.4229	++	-0.3345		5.7574	++
Q9HBD1	RC3H2	Roquin-2 OS=Homo sapiens OX=9606 GN=RC3H2 PE=1 SV=2	131.67	20.0804	24.5608	18.8521	-4.4804	--	NA	NA	-5.7087	--
Q7Z4V5	HDGFL2	Hepatoma-derived growth factor-related protein 2 OS=Homo sapiens OX=9606 GN=HDGFL2 PE=1 SV=1	74.316	25.0775	19.7228	25.4298	5.3547	++	-0.3523		5.707	++
Q15654	TRIP6	Thyroid receptor-interacting protein 6 OS=Homo sapiens OX=9606 GN=TRIP6 PE=1 SV=3	50.287	19.811	20.6833	25.4832	NA	NA	-5.6722	--	4.7999	++
P26232	CTNNA2	Catenin alpha-2 OS=Homo sapiens OX=9606 GN=CTNNA2 PE=1 SV=5	105.31	21.4116	26.0472	20.3814	-4.6356	--	NA	NA	-5.6658	--
P62312	LSM6	U6 snRNA-associated Sm-like protein LSm6 OS=Homo sapiens OX=9606 GN=LSM6 PE=1 SV=1	9.1275	24.8239	19.664	25.1896	5.1599	++	-0.3657		5.5256	++
E7ETY2	TCOF1	Treacle protein OS=Homo sapiens OX=9606 GN=TCOF1 PE=1 SV=1	152.3	26.6944	21.2252	26.2999	5.4692	++	0.3945		5.0747	++
K7EKS1	POLR2I	DNA-directed RNA polymerase II subunit RPB9 OS=Homo sapiens OX=9606 GN=POLR2I PE=1 SV=1	10.245	23.0983	25.0483	19.6005	-1.95	-	3.4978	++	-5.4478	--
A0A0G2JHC2	PPP1R18	PPP1R18 OS=Homo sapiens OX=9606 GN=PPP1R18 PE=1 SV=1	68.041	25.0792	19.6607	24.458	5.4185	++	0.6212		4.7973	++
Q9BU76	MMTAG2	Multiple myeloma tumor-associated protein 2 OS=Homo sapiens OX=9606 GN=MMTAG2 PE=1 SV=1	29.411	25.6673	20.3488	25.5281	5.3185	++	0.1392		5.1793	++
Q15084	PDIA6	Protein disulfide-isomerase A6 OS=Homo sapiens OX=9606 GN=PDIA6 PE=1 SV=1	48.121	25.8836	25.4348	20.6112	0.4488		5.2724	++	-4.8236	--
P55060	CSE1L	Exportin-2 OS=Homo sapiens OX=9606 GN=CSE1L PE=1 SV=3	110.42	25.1023	30.3399	25.1295	-5.2376	--	-0.0272		-5.2104	--
H0YDF4	NUP98	Nuclear pore complex protein Nup98-Nup96 (Fragment) OS=Homo sapiens OX=9606 GN=NUP98 PE=1 SV=1	26.769	20.1154	21.8691	25.3415	NA	NA	-5.2261	--	3.4724	++
O75348	ATP6V1G1	V-type proton ATPase subunit G 1 OS=Homo sapiens OX=9606 GN=ATP6V1G1 PE=1 SV=3	13.757	23.6212	22.5784	18.4162	1.0428	+	5.205	++	-4.1622	--
R4GMQ5	CTSB	Cathepsin B (Fragment) OS=Homo sapiens OX=9606 GN=CTSB PE=1 SV=1	8.5524	20.9185	25.5945	20.4232	-4.676	--	NA	NA	-5.1713	--
Q9ULW0	TPX2	Targeting protein for Xklp2 OS=Homo sapiens OX=9606 GN=TPX2 PE=1 SV=2	85.652	27.1917	22.0345	26.8427	5.1572	++	0.349		4.8082	++
A0A494C0G5	AGRN	Agrin OS=Homo sapiens OX=9606 GN=AGRN PE=1 SV=1	203.09	24.7831	19.6355	24.3082	5.1476	++	0.4749		4.6727	++
C9JPQ9	FGG	Fibrinogen gamma chain (Fragment) OS=Homo sapiens OX=9606 GN=FGG PE=1 SV=1	13.546	19.6939	24.4861	24.7371	-4.7922	--	-5.0432	--	0.251
H7C1N2	COBL	Protein cordon-bleu (Fragment) OS=Homo sapiens OX=9606 GN=COBL PE=1 SV=1	119.04	24.3658	19.3587	23.2517	5.0071	++	1.1141	+	3.893	++
F8VZX2	PCBP2	Poly(rC)-binding protein 2 OS=Homo sapiens OX=9606 GN=PCBP2 PE=1 SV=1	33.8	24.8076	24.9755	19.974	-0.1679		4.8336	++	-5.0015	--
Q9BUT9	MCRIP2	MAPK regulated corepressor interacting protein 2 OS=Homo sapiens OX=9606 GN=MCRIP2 PE=1 SV=2	17.828	24.3461	19.8962	24.8919	4.4499	++	-0.5458		4.9957	++
H0YJ97	TRIP11	Thyroid receptor-interacting protein 11 (Fragment) OS=Homo sapiens OX=9606 GN=TRIP11 PE=1 SV=1	195.7	20.0235	24.9467	19.9878	-4.9232	--	NA	NA	-4.9589	--
Q8WUD4	CCDC12	Coiled-coil domain-containing protein 12 OS=Homo sapiens OX=9606 GN=CCDC12 PE=1 SV=1	19.181	21.8574	26.7876	23.1222	-4.9302	--	-1.2648	-	-3.6654	--
Q9UBV8	PEF1	Peflin OS=Homo sapiens OX=9606 GN=PEF1 PE=1 SV=1	30.381	20.0479	24.9246	24.8886	-4.8767	--	-4.8407	--	-0.036
A0A494C0R4	TBK1	Serine/threonine-protein kinase TBK1 (Fragment) OS=Homo sapiens OX=9606 GN=TBK1 PE=1 SV=1	61.691	20.1975	25.0717	20.5242	-4.8742	--	NA	NA	-4.5475	--
Q9BSG0	PRADC1	Protease-associated domain-containing protein 1 OS=Homo sapiens OX=9606 GN=PRADC1 PE=1 SV=1	21.042	20.5299	25.3794	20.8325	-4.8495	--	-0.3026		-4.5469	--
A0A0D9SF54	SPTAN1	Spectrin alpha chain, non-erythrocytic 1 OS=Homo sapiens OX=9606 GN=SPTAN1 PE=1 SV=1	282.83	24.8162	20.9035	25.7387	3.9127	++	-0.9225		4.8352	++
Q15006	EMC2	ER membrane protein complex subunit 2 OS=Homo sapiens OX=9606 GN=EMC2 PE=1 SV=1	34.833	20.372	24.3757	19.556	-4.0037	--	NA	NA	-4.8197	--
C9JA28	SSR3	Signal sequence receptor subunit gamma OS=Homo sapiens OX=9606 GN=SSR3 PE=1 SV=1	20.161	21.4305	25.4522	20.6472	-4.0217	--	NA	NA	-4.805	--
J3KN67	TPM3	Tropomyosin alpha-3 chain OS=Homo sapiens OX=9606 GN=TPM3 PE=1 SV=1	33.222	22.3304	20.7699	25.5298	NA	NA	-3.1994	--	4.7599	++
Q9C0H5	ARHGAP39	Rho GTPase-activating protein 39 OS=Homo sapiens OX=9606 GN=ARHGAP39 PE=1 SV=2	121.28	23.9572	24.4775	19.7201	-0.5203		4.2371	++	-4.7574	--
Q8TB73	NDNF	Protein NDNF OS=Homo sapiens OX=9606 GN=NDNF PE=1 SV=2	64.672	25.8208	21.1173	25.6087	4.7035	++	0.2121		4.4914	++
P38432	COIL	Coilin OS=Homo sapiens OX=9606 GN=COIL PE=1 SV=1	62.608	24.6343	20.1782	24.8796	4.4561	++	-0.2453		4.7014	++
A0A1R3UHJ7	KLK14	Kallikrein M OS=Homo sapiens OX=9606 GN=KLK14 PE=1 SV=1	27.452	20.7922	20.2809	24.9805	NA	NA	-4.1883	--	4.6996	++
P12755	SKI	Ski oncogene OS=Homo sapiens OX=9606 GN=SKI PE=1 SV=1	80.004	24.3637	20.6836	25.3759	3.6801	++	-1.0122	-	4.6923	++
A0A1W2PNR9	IER3IP1	Immediate early response 3-interacting protein 1 OS=Homo sapiens OX=9606 GN=IER3IP1 PE=1 SV=1	7.6079	22.335	23.9318	19.3064	-1.5968	-	3.0286	++	-4.6254	--
Q13472	TOP3A	DNA topoisomerase 3-alpha OS=Homo sapiens OX=9606 GN=TOP3A PE=1 SV=1	112.37	24.4675	23.3701	19.8474	1.0974	+	4.6201	++	-3.5227	--
Q9HCS7	XAB2	Pre-mRNA-splicing factor SYF1 OS=Homo sapiens OX=9606 GN=XAB2 PE=1 SV=2	100.01	21.5163	26.1219	21.682	-4.6056	--	NA	NA	-4.4399	--
P40937	RFC5	Replication factor C subunit 5 OS=Homo sapiens OX=9606 GN=RFC5 PE=1 SV=1	38.496	24.9708	24.2358	20.3752	0.735		4.5956	++	-3.8606	--
Q8TCT9	HM13	Minor histocompatibility antigen H13 OS=Homo sapiens OX=9606 GN=HM13 PE=1 SV=1	41.488	20.3677	24.8898	20.7458	-4.5221	--	NA	NA	-4.144	--
O00151	PDLIM1	PDZ and LIM domain protein 1 OS=Homo sapiens OX=9606 GN=PDLIM1 PE=1 SV=4	36.071	18.705	23.185	22.9225	-4.48	--	-4.2175	--	-0.2625
F8WE41	NCBP2	Nuclear cap-binding protein subunit 2 OS=Homo sapiens OX=9606 GN=NCBP2 PE=1 SV=1	6.199	21.9368	18.6409	23.1076	NA	NA	-1.1708	-	4.4667	++
A0A3B3IU42	GEMIN2	Gem-associated protein 2 OS=Homo sapiens OX=9606 GN=GEMIN2 PE=1 SV=1	30.761	23.8251	19.3957	22.7769	4.4294	++	1.0482	+	3.3812	++
Q9UBB9	TFIP11	Tuftelin-interacting protein 11 OS=Homo sapiens OX=9606 GN=TFIP11 PE=1 SV=1	96.819	23.4805	20.9048	19.0572	2.5757	++	4.4233	++	NA	NA
Q96ST2	IWS1	Protein IWS1 homolog OS=Homo sapiens OX=9606 GN=IWS1 PE=1 SV=2	91.954	31.9951	28.2717	32.6825	3.7234	++	-0.6874		4.4108	++
Q8TED0	UTP15	U3 small nucleolar RNA-associated protein 15 homolog OS=Homo sapiens OX=9606 GN=UTP15 PE=1 SV=3	58.414	23.829	19.4223	22.8468	4.4067	++	0.9822		3.4245	++
Q9UBH6	XPR1	Xenotropic and polytropic retrovirus receptor 1 OS=Homo sapiens OX=9606 GN=XPR1 PE=1 SV=1	81.534	24.1747	19.8214	23.5071	4.3533	++	0.6676		3.6857	++
P50151	GNG10	Guanine nucleotide-binding protein G(I)/G(S)/G(O) subunit gamma-10 OS=Homo sapiens OX=9606 GN=GNG10 PE=1 SV=1	7.2053	23.0262	24.2535	19.9141	-1.2273	-	3.1121	++	-4.3394	--
Q6RW13	AGTRAP	Type-1 angiotensin II receptor-associated protein OS=Homo sapiens OX=9606 GN=AGTRAP PE=1 SV=1	17.419	20.3164	24.636	21.0229	-4.3196	--	-0.7065		-3.6131	--
H0YAZ3	SORBS3	Vinexin (Fragment) OS=Homo sapiens OX=9606 GN=SORBS3 PE=1 SV=1	20.442	20.23	19.1865	23.4761	NA	NA	-3.2461	--	4.2896	++
Q9BVC6	TMEM109	Transmembrane protein 109 OS=Homo sapiens OX=9606 GN=TMEM109 PE=1 SV=1	26.21	20.6817	23.8685	19.5834	-3.1868	--	NA	NA	-4.2851	--
Q8TDG4	HELQ	Helicase POLQ-like OS=Homo sapiens OX=9606 GN=HELQ PE=1 SV=2	124.13	20.9471	23.8192	19.5558	-2.8721	--	NA	NA	-4.2634	--
Q7L7X3	TAOK1	Serine/threonine-protein kinase TAO1 OS=Homo sapiens OX=9606 GN=TAOK1 PE=1 SV=1	116.07	21.0496	24.7514	20.4915	-3.7018	--	NA	NA	-4.2599	--
Q9H6Y2	WDR55	WD repeat-containing protein 55 OS=Homo sapiens OX=9606 GN=WDR55 PE=1 SV=2	42.07	23.7103	19.4532	23.5721	4.2571	++	0.1382		4.1189	++
P39060	COL18A1	Collagen alpha-1(XVIII) chain OS=Homo sapiens OX=9606 GN=COL18A1 PE=1 SV=5	178.19	28.0232	23.7839	27.851	4.2393	++	0.1722		4.0671	++
Q15369	ELOC	Elongin-C OS=Homo sapiens OX=9606 GN=ELOC PE=1 SV=1	12.473	26.0604	25.7468	29.9549	0.3136		-3.8945	--	4.2081	++
F8W787	CTSD	Cathepsin D (Fragment) OS=Homo sapiens OX=9606 GN=CTSD PE=1 SV=1	21.49	18.5348	22.7309	19.864	-4.1961	--	NA	NA	-2.8669	--
Q92541	RTF1	RNA polymerase-associated protein RTF1 homolog OS=Homo sapiens OX=9606 GN=RTF1 PE=1 SV=4	80.313	24.1917	20.4078	24.5795	3.7839	++	-0.3878		4.1717	++
A0A0D9SEM9	DDX39A	ATP-dependent RNA helicase DDX39A (Fragment) OS=Homo sapiens OX=9606 GN=DDX39A PE=1 SV=1	10.925	24.5265	20.3806	23.4732	4.1459	++	1.0533	+	3.0926	++
E9PKY5	PPIE	Peptidyl-prolyl cis-trans isomerase (Fragment) OS=Homo sapiens OX=9606 GN=PPIE PE=1 SV=1	23.833	23.1779	25.094	21.0013	-1.9161	-	2.1766	++	-4.0927	--
Q15427	SF3B4	Splicing factor 3B subunit 4 OS=Homo sapiens OX=9606 GN=SF3B4 PE=1 SV=1	44.385	24.8124	20.7949	24.8542	4.0175	++	-0.0418		4.0593	++
Q9H8Y5	ANKZF1	Ankyrin repeat and zinc finger domain-containing protein 1 OS=Homo sapiens OX=9606 GN=ANKZF1 PE=1 SV=1	80.926	19.327	23.238	19.2018	-3.911	--	NA	NA	-4.0362	--
P01859	IGHG2	Immunoglobulin heavy constant gamma 2 OS=Homo sapiens OX=9606 GN=IGHG2 PE=1 SV=2	35.9	21.3565	20.6895	24.646	NA	NA	-3.2895	--	3.9565	++
Q04917	YWHAH	14-3-3 protein eta OS=Homo sapiens OX=9606 GN=YWHAH PE=1 SV=4	28.218	21.4601	20.453	24.3895	NA	NA	-2.9294	--	3.9365	++
H7C4H2	SRPRB	Signal recognition particle receptor subunit beta (Fragment) OS=Homo sapiens OX=9606 GN=SRPRB PE=1 SV=1	17.502	23.7103	23.2145	19.7751	0.4958		3.9352	++	-3.4394	--
E7ETU5	RBMS1	RNA-binding motif, single-stranded-interacting protein 1 OS=Homo sapiens OX=9606 GN=RBMS1 PE=1 SV=1	40.147	23.9862	20.0555	23.3313	3.9307	++	0.6549		3.2758	++
I3L0M3	MAZ	MYC-associated zinc finger protein (Purine-binding transcription factor), isoform CRA_e OS=Homo sapiens OX=9606 GN=MAZ PE=1 SV=1	10.057	22.8884	21.4073	18.9907	1.4811	+	3.8977	++	NA	NA
A0A087WUN7	SLIRP	SRA stem-loop-interacting RNA-binding protein, mitochondrial OS=Homo sapiens OX=9606 GN=SLIRP PE=1 SV=1	10.353	23.9687	20.3969	20.0756	3.5718	++	3.8931	++	NA	NA
H7C1M5	DNTTIP1	Deoxynucleotidyltransferase terminal-interacting protein 1 (Fragment) OS=Homo sapiens OX=9606 GN=DNTTIP1 PE=1 SV=1	31.664	23.7612	21.5461	19.8698	2.2151	+	3.8914	++	NA	NA
X6RFN3	RNF2	E3 ubiquitin-protein ligase RING2 (Fragment) OS=Homo sapiens OX=9606 GN=RNF2 PE=1 SV=2	27.277	25.5938	21.991	25.876	3.6028	++	-0.2822		3.885	++
H0Y5J4	DBNL	Drebrin-like protein (Fragment) OS=Homo sapiens OX=9606 GN=DBNL PE=1 SV=1	40.16	22.093	20.7036	18.2407	1.3894	+	3.8523	++	NA	NA
Q6ZYL4	GTF2H5	General transcription factor IIH subunit 5 OS=Homo sapiens OX=9606 GN=GTF2H5 PE=1 SV=1	8.0533	23.3258	19.4768	21.3672	3.849	++	1.9586	++	NA	NA
Q12789	GTF3C1	General transcription factor 3C polypeptide 1 OS=Homo sapiens OX=9606 GN=GTF3C1 PE=1 SV=4	238.87	23.9732	20.7148	24.5587	3.2584	++	-0.5855		3.8439	++
H3BUQ9	SLC9A3R2	Na(+)/H(+) exchange regulatory cofactor NHE-RF2 (Fragment) OS=Homo sapiens OX=9606 GN=SLC9A3R2 PE=1 SV=1	17.803	22.636	22.5264	18.7996	0.1096		3.8364	++	-3.7268	--
P28482	MAPK1	Mitogen-activated protein kinase 1 OS=Homo sapiens OX=9606 GN=MAPK1 PE=1 SV=3	41.389	20.0456	23.2394	23.869	-3.1938	--	-3.8234	--	0.6296
Q9NR12	PDLIM7	PDZ and LIM domain protein 7 OS=Homo sapiens OX=9606 GN=PDLIM7 PE=1 SV=1	49.844	25.225	21.4746	25.2872	3.7504	++	-0.0622		3.8126	++
A0A087WZB6	NBPF26	Neuroblastoma breakpoint family member 26 OS=Homo sapiens OX=9606 GN=NBPF26 PE=4 SV=1	69.392	20.2773	24.0873	20.6789	-3.81	--	NA	NA	-3.4084	--
Q9H2Y7	ZNF106	Zinc finger protein 106 OS=Homo sapiens OX=9606 GN=ZNF106 PE=1 SV=1	208.88	24.8815	21.0719	24.1065	3.8096	++	0.775		3.0346	++
Q9UEE9	CFDP1	Craniofacial development protein 1 OS=Homo sapiens OX=9606 GN=CFDP1 PE=1 SV=1	33.592	20.3715	23.6399	19.8337	-3.2684	--	NA	NA	-3.8062	--
Q6PCB5	RSBN1L	Lysine-specific demethylase RSBN1L OS=Homo sapiens OX=9606 GN=RSBN1L PE=1 SV=2	94.868	24.6889	21.0317	24.8329	3.6572	++	-0.144		3.8012	++
Q1ED39	KNOP1	Lysine-rich nucleolar protein 1 OS=Homo sapiens OX=9606 GN=KNOP1 PE=1 SV=1	51.588	24.4202	21.7809	25.5714	2.6393	++	-1.1512	-	3.7905	++
P04080	CSTB	Cystatin-B OS=Homo sapiens OX=9606 GN=CSTB PE=1 SV=2	11.139	24.1965	21.1977	24.9721	2.9988	++	-0.7756		3.7744	++
H7C3X5	STX5	Syntaxin-5 (Fragment) OS=Homo sapiens OX=9606 GN=STX5 PE=1 SV=1	17.5	21.3395	24.4517	20.6808	-3.1122	--	NA	NA	-3.7709	--
O14929	HAT1	Histone acetyltransferase type B catalytic subunit OS=Homo sapiens OX=9606 GN=HAT1 PE=1 SV=1	49.512	21.4255	18.8088	22.5768	NA	NA	-1.1513	-	3.768	++
Q96PU5	NEDD4L	E3 ubiquitin-protein ligase NEDD4-like OS=Homo sapiens OX=9606 GN=NEDD4L PE=1 SV=2	111.93	26.0426	22.2877	25.3051	3.7549	++	0.7375		3.0174	++
P21796	VDAC1	Voltage-dependent anion-selective channel protein 1 OS=Homo sapiens OX=9606 GN=VDAC1 PE=1 SV=2	30.772	23.8836	20.1311	22.2275	3.7525	++	1.6561	+	2.0964	+
Q8ND83	SLAIN1	SLAIN motif-containing protein 1 OS=Homo sapiens OX=9606 GN=SLAIN1 PE=1 SV=3	60.594	24.4666	20.7585	21.2453	3.7081	++	3.2213	++	NA	NA
J3KS60	ARHGDIA	Rho GDP-dissociation inhibitor 1 OS=Homo sapiens OX=9606 GN=ARHGDIA PE=1 SV=1	9.9439	20.4793	24.1833	22.8247	-3.704	--	-2.3454	--	-1.3586	-
I3L521		RRM domain-containing protein (Fragment) OS=Homo sapiens OX=9606 PE=4 SV=1	16.436	24.1661	24.0144	20.4654	0.1517		3.7007	++	-3.549	--
H0YM92	LDLR	Low-density lipoprotein receptor (Fragment) OS=Homo sapiens OX=9606 GN=LDLR PE=1 SV=1	34.215	19.2625	22.9482	21.6139	-3.6857	--	NA	NA	-1.3343	-
Q8IY92	SLX4	Structure-specific endonuclease subunit SLX4 OS=Homo sapiens OX=9606 GN=SLX4 PE=1 SV=3	200.01	21.45	19.5606	23.2412	NA	NA	-1.7912	--	3.6806	++
U3KQ90	ELL	RNA polymerase II elongation factor ELL OS=Homo sapiens OX=9606 GN=ELL PE=1 SV=2	53.6	24.8213	21.15	24.6876	3.6713	++	0.1337		3.5376	++
B5MCR8	SLC30A6	Solute carrier family 30 (Zinc transporter), member 6, isoform CRA_b OS=Homo sapiens OX=9606 GN=SLC30A6 PE=1 SV=1	42.509	20.7121	24.383	23.3268	-3.6709	--	-2.6147	--	-1.0562	-
Q9NPD3	EXOSC4	Exosome complex component RRP41 OS=Homo sapiens OX=9606 GN=EXOSC4 PE=1 SV=3	26.383	23.2654	24.123	20.4535	-0.8576		2.8119	++	-3.6695	--
V9GY93	TMEM165	GDT1 family protein (Fragment) OS=Homo sapiens OX=9606 GN=TMEM165 PE=1 SV=1	17.25	23.0621	24.2794	20.617	-1.2173	-	2.4451	++	-3.6624	--
Q93084	ATP2A3	Sarcoplasmic/endoplasmic reticulum calcium ATPase 3 OS=Homo sapiens OX=9606 GN=ATP2A3 PE=1 SV=2	113.98	20.7067	24.1409	20.4792	-3.4342	--	NA	NA	-3.6617	--
H0YJ63	AHSA1	Activator of 90 kDa heat shock protein ATPase homolog 1 (Fragment) OS=Homo sapiens OX=9606 GN=AHSA1 PE=1 SV=1	10.031	20.9023	22.4657	18.8108	-1.5634	-	NA	NA	-3.6549	--
P46821	MAP1B	Microtubule-associated protein 1B OS=Homo sapiens OX=9606 GN=MAP1B PE=1 SV=2	270.63	21.8463	25.4945	24.7245	-3.6482	--	-2.8782	--	-0.77
Q9UPW5	AGTPBP1	Cytosolic carboxypeptidase 1 OS=Homo sapiens OX=9606 GN=AGTPBP1 PE=1 SV=3	138.45	27.6655	24.0195	25.569	3.646	++	2.0965	++	1.5495	+
H0Y9C2	CAMK2D	Calcium/calmodulin-dependent protein kinase type II subunit delta (Fragment) OS=Homo sapiens OX=9606 GN=CAMK2D PE=1 SV=1	22.126	23.3041	22.9389	19.6769	0.3652		3.6272	++	-3.262	--
Q9NQX4	MYO5C	Unconventional myosin-Vc OS=Homo sapiens OX=9606 GN=MYO5C PE=1 SV=2	202.81	23.9443	20.368	20.9743	3.5763	++	2.97	++	NA	NA
Q15058	KIF14	Kinesin-like protein KIF14 OS=Homo sapiens OX=9606 GN=KIF14 PE=1 SV=1	186.49	24.3783	21.212	24.7871	3.1663	++	-0.4088		3.5751	++
F5H1N7	CRACD	Capping protein-inhibiting regulator of actin dynamics OS=Homo sapiens OX=9606 GN=CRACD PE=1 SV=1	136.38	24.435	23.2038	26.7747	1.2312	+	-2.3397	--	3.5709	++
Q96T58	SPEN	Msx2-interacting protein OS=Homo sapiens OX=9606 GN=SPEN PE=1 SV=1	402.24	23.2644	22.7752	19.6986	0.4892		3.5658	++	-3.0766	--
Q5TDE7	RNF220	E3 ubiquitin-protein ligase RNF220 (Fragment) OS=Homo sapiens OX=9606 GN=RNF220 PE=1 SV=1	29.304	22.7928	23.9735	20.4126	-1.1807	-	2.3802	++	-3.5609	--
A0A1B0GV93	HSD17B12	Very-long-chain 3-oxoacyl-CoA reductase OS=Homo sapiens OX=9606 GN=HSD17B12 PE=1 SV=1	30.361	19.5687	21.305	23.124	NA	NA	-3.5553	--	1.819	+
Q9UNL4	ING4	Inhibitor of growth protein 4 OS=Homo sapiens OX=9606 GN=ING4 PE=1 SV=1	28.53	23.6401	20.5322	20.087	3.1079	++	3.5531	++	NA	NA
A0A087WTU4	ARHGAP23	Rho GTPase-activating protein 23 (Fragment) OS=Homo sapiens OX=9606 GN=ARHGAP23 PE=1 SV=6	15.38	18.8188	22.3717	18.9299	-3.5529	--	NA	NA	-3.4418	--
Q99661	KIF2C	Kinesin-like protein KIF2C OS=Homo sapiens OX=9606 GN=KIF2C PE=1 SV=2	81.312	19.4672	21.2389	23.0167	NA	NA	-3.5495	--	1.7778	+
Q6PK04	CCDC137	Coiled-coil domain-containing protein 137 OS=Homo sapiens OX=9606 GN=CCDC137 PE=1 SV=1	33.231	20.7186	24.2618	24.0212	-3.5432	--	-3.3026	--	-0.2406
B0S8I6	FAM50A	Protein FAM50A (Fragment) OS=Homo sapiens OX=9606 GN=FAM50A PE=1 SV=1	30.693	19.5431	23.0779	21.5719	-3.5348	--	NA	NA	-1.506	-
Q8N766	EMC1	ER membrane protein complex subunit 1 OS=Homo sapiens OX=9606 GN=EMC1 PE=1 SV=1	111.76	19.7695	23.2971	21.5218	-3.5276	--	-1.7523	--	-1.7753	-
Q8NDC0	MAPK1IP1L	MAPK-interacting and spindle-stabilizing protein-like OS=Homo sapiens OX=9606 GN=MAPK1IP1L PE=1 SV=4	24.269	21.3636	24.8878	23.5145	-3.5242	--	-2.1509	--	-1.3733	-
Q5T5Y3	CAMSAP1	Calmodulin-regulated spectrin-associated protein 1 OS=Homo sapiens OX=9606 GN=CAMSAP1 PE=1 SV=2	177.97	21.5683	19.8994	23.4227	NA	NA	-1.8544	--	3.5233	++
Q9H8G2	CAAP1	Caspase activity and apoptosis inhibitor 1 OS=Homo sapiens OX=9606 GN=CAAP1 PE=1 SV=2	38.367	24.2659	20.748	23.0865	3.5179	++	1.1794	+	2.3385	+
Q92733	PRCC	Proline-rich protein PRCC OS=Homo sapiens OX=9606 GN=PRCC PE=1 SV=1	52.417	28.584	32.087	29.3856	-3.503	--	-0.8016		-2.7014	--
P62633	CNBP	Cellular nucleic acid-binding protein OS=Homo sapiens OX=9606 GN=CNBP PE=1 SV=1	19.463	24.5094	28.0056	25.5303	-3.4962	--	-1.0209	-	-2.4753	-
Q5JSZ5	PRRC2B	Protein PRRC2B OS=Homo sapiens OX=9606 GN=PRRC2B PE=1 SV=2	242.96	27.4084	23.9164	25.8942	3.492	++	1.5142	+	1.9778	+
C9J3L8	SSR1	Signal sequence receptor subunit alpha OS=Homo sapiens OX=9606 GN=SSR1 PE=1 SV=1	29.573	19.5787	23.0549	21.7254	-3.4762	--	-2.1467	--	-1.3295	-
Q01804	OTUD4	OTU domain-containing protein 4 OS=Homo sapiens OX=9606 GN=OTUD4 PE=1 SV=4	124.04	21.5394	20.2689	23.7355	NA	NA	-2.1961	--	3.4666	++
F8VWL0	TFCP2	Alpha-globin transcription factor CP2 (Fragment) OS=Homo sapiens OX=9606 GN=TFCP2 PE=1 SV=1	43.933	21.1234	23.1794	19.7268	-2.056	-	1.3966	+	-3.4526	--
Q15438	CYTH1	Cytohesin-1 OS=Homo sapiens OX=9606 GN=CYTH1 PE=1 SV=1	46.412	23.8407	20.3982	23.4102	3.4425	++	0.4305		3.012	++
A0A494C1A0	ACTN2	Alpha-actinin-2 (Fragment) OS=Homo sapiens OX=9606 GN=ACTN2 PE=1 SV=1	99.74	19.3501	22.7777	19.3362	-3.4276	--	NA	NA	-3.4415	--
A0A3B3ITU8	ITPR1	Inositol 1,4,5-trisphosphate receptor type 1 OS=Homo sapiens OX=9606 GN=ITPR1 PE=1 SV=1	312.29	21.3729	22.5048	19.0811	-1.1319	-	2.2918	++	-3.4237	--
A0A087WSY6	IGKV3D-15	Immunoglobulin kappa variable 3D-15 OS=Homo sapiens OX=9606 GN=IGKV3D-15 PE=3 SV=6	12.534	21.9106	21.8586	18.5335	0.052		3.3771	++	-3.3251	--
O14965	AURKA	Aurora kinase A OS=Homo sapiens OX=9606 GN=AURKA PE=1 SV=2	45.809	27.0273	23.6536	26.409	3.3737	++	0.6183		2.7554	++
C9JRY4	SEC22A	Vesicle-trafficking protein SEC22a (Fragment) OS=Homo sapiens OX=9606 GN=SEC22A PE=1 SV=1	24.506	22.5848	25.9572	25.0355	-3.3724	--	-2.4507	--	-0.9217
A0A1B0GVL4	FAM193A	Protein FAM193A OS=Homo sapiens OX=9606 GN=FAM193A PE=1 SV=1	166.37	23.9756	21.2174	20.605	2.7582	++	3.3706	++	NA	NA
O75934	BCAS2	Pre-mRNA-splicing factor SPF27 OS=Homo sapiens OX=9606 GN=BCAS2 PE=1 SV=1	26.131	27.1623	30.529	28.3018	-3.3667	--	-1.1395	-	-2.2272	-
A0A590UJW8	ITCH	E3 ubiquitin-protein ligase OS=Homo sapiens OX=9606 GN=ITCH PE=1 SV=1	94.746	25.7747	22.6247	25.988	3.15	++	-0.2133		3.3633	++
Q99798	ACO2	Aconitate hydratase, mitochondrial OS=Homo sapiens OX=9606 GN=ACO2 PE=1 SV=2	85.424	19.128	22.4879	19.3712	-3.3599	--	NA	NA	-3.1167	--
Q9NVM9	INTS13	Integrator complex subunit 13 OS=Homo sapiens OX=9606 GN=INTS13 PE=1 SV=2	80.224	20.0041	23.3589	21.6915	-3.3548	--	NA	NA	-1.6674	-
Q9UMS4	PRPF19	Pre-mRNA-processing factor 19 OS=Homo sapiens OX=9606 GN=PRPF19 PE=1 SV=1	55.18	29.1629	32.5168	29.5593	-3.3539	--	-0.3964		-2.9575	--
Q13643	FHL3	Four and a half LIM domains protein 3 OS=Homo sapiens OX=9606 GN=FHL3 PE=1 SV=4	31.192	20.1854	23.5217	23.0356	-3.3363	--	-2.8502	--	-0.4861
K7EQI1	ZNF121	Zinc finger protein 121 (Fragment) OS=Homo sapiens OX=9606 GN=ZNF121 PE=1 SV=1	17.036	19.8541	23.1863	21.5494	-3.3322	--	NA	NA	-1.6369	-
P26022	PTX3	Pentraxin-related protein PTX3 OS=Homo sapiens OX=9606 GN=PTX3 PE=1 SV=3	41.975	20.6058	23.9196	21.1489	-3.3138	--	NA	NA	-2.7707	--
P51148	RAB5C	Ras-related protein Rab-5C OS=Homo sapiens OX=9606 GN=RAB5C PE=1 SV=2	23.482	23.7698	23.5814	20.4571	0.1884		3.3127	++	-3.1243	--
P07108	DBI	Acyl-CoA-binding protein OS=Homo sapiens OX=9606 GN=DBI PE=1 SV=2	10.044	20.6118	23.9125	21.5782	-3.3007	--	-0.9664		-2.3343	-
A0A087X1D7	GGNBP2	Gametogenetin-binding protein 2 (Fragment) OS=Homo sapiens OX=9606 GN=GGNBP2 PE=1 SV=1	17.724	20.7353	24.0357	20.7776	-3.3004	--	NA	NA	-3.2581	--
Q56NI9	ESCO2	N-acetyltransferase ESCO2 OS=Homo sapiens OX=9606 GN=ESCO2 PE=1 SV=1	68.306	19.913	21.0383	23.203	NA	NA	-3.29	--	2.1647	+
Q96QE5	TEFM	Transcription elongation factor, mitochondrial OS=Homo sapiens OX=9606 GN=TEFM PE=1 SV=1	41.676	19.8375	23.125	22.3637	-3.2875	--	-2.5262	--	-0.7613
A0A2R8YD63	TOPBP1	DNA topoisomerase 2-binding protein 1 OS=Homo sapiens OX=9606 GN=TOPBP1 PE=1 SV=1	170.13	23.4099	20.8262	24.1081	2.5837	++	-0.6982		3.2819	++
Q8NCD3	HJURP	Holliday junction recognition protein OS=Homo sapiens OX=9606 GN=HJURP PE=1 SV=2	83.538	24.3294	21.0475	23.6269	3.2819	++	0.7025		2.5794	++
I3L2G3	FN3KRP	Protein-ribulosamine 3-kinase (Fragment) OS=Homo sapiens OX=9606 GN=FN3KRP PE=1 SV=1	14.064	23.1192	23.1008	19.8537	0.0184		3.2655	++	-3.2471	--
Q16513	PKN2	Serine/threonine-protein kinase N2 OS=Homo sapiens OX=9606 GN=PKN2 PE=1 SV=1	112.03	22.6117	25.8636	24.4178	-3.2519	--	-1.8061	--	-1.4458	-
Q96NB3	ZNF830	Zinc finger protein 830 OS=Homo sapiens OX=9606 GN=ZNF830 PE=1 SV=2	41.998	19.6316	22.8721	20.739	-3.2405	--	NA	NA	-2.1331	-
Q99417	MYCBP	c-Myc-binding protein OS=Homo sapiens OX=9606 GN=MYCBP PE=1 SV=3	11.967	20.1197	23.357	21.2506	-3.2373	--	NA	NA	-2.1064	-
H0Y6T7	NCSTN	Nicastrin (Fragment) OS=Homo sapiens OX=9606 GN=NCSTN PE=1 SV=1	30.045	22.6753	21.9057	19.4416	0.7696		3.2337	++	-2.4641	-
Q8N5N7	MRPL50	39S ribosomal protein L50, mitochondrial OS=Homo sapiens OX=9606 GN=MRPL50 PE=1 SV=2	18.325	19.8107	23.03	20.8326	-3.2193	--	NA	NA	-2.1974	-
Q9P1Z2	CALCOCO1	Calcium-binding and coiled-coil domain-containing protein 1 OS=Homo sapiens OX=9606 GN=CALCOCO1 PE=1 SV=2	77.335	20.6524	23.8691	22.504	-3.2167	--	-1.8516	--	-1.3651	-
P80723	BASP1	Brain acid soluble protein 1 OS=Homo sapiens OX=9606 GN=BASP1 PE=1 SV=2	22.693	24.7589	26.0035	27.971	-1.2446	-	-3.2121	--	1.9675	+
Q96RE7	NACC1	Nucleus accumbens-associated protein 1 OS=Homo sapiens OX=9606 GN=NACC1 PE=1 SV=1	57.258	22.0826	25.2912	23.504	-3.2086	--	-1.4214	-	-1.7872	-
A0A0D9SFL2	PNKP	Bifunctional polynucleotide phosphatase/kinase OS=Homo sapiens OX=9606 GN=PNKP PE=1 SV=1	53.119	20.2985	23.2487	20.0585	-2.9502	--	NA	NA	-3.1902	--
Q14692	BMS1	Ribosome biogenesis protein BMS1 homolog OS=Homo sapiens OX=9606 GN=BMS1 PE=1 SV=1	145.81	22.6919	20.0369	23.2222	2.655	++	-0.5303		3.1853	++
F5H5A3	MAP4K3	Mitogen-activated protein kinase kinase kinase kinase 3 OS=Homo sapiens OX=9606 GN=MAP4K3 PE=1 SV=1	91.92	21.4345	21.5009	24.5782	NA	NA	-3.1437	--	3.0773	++
D6REM2	SLC30A5	Zinc transporter 5 (Fragment) OS=Homo sapiens OX=9606 GN=SLC30A5 PE=1 SV=8	7.6008	20.4977	23.6358	20.8489	-3.1381	--	NA	NA	-2.7869	--
H7C5W5	PRPH	Peripherin (Fragment) OS=Homo sapiens OX=9606 GN=PRPH PE=1 SV=1	22.825	20.6193	23.738	21.2764	-3.1187	--	NA	NA	-2.4616	-
P84095	RHOG	Rho-related GTP-binding protein RhoG OS=Homo sapiens OX=9606 GN=RHOG PE=1 SV=1	21.308	23.2935	20.1785	20.3008	3.115	++	2.9927	++	NA	NA
E7ENN3	SYNE1	Nesprin-1 OS=Homo sapiens OX=9606 GN=SYNE1 PE=1 SV=2	964.83	21.1549	20.577	23.6871	NA	NA	-2.5322	--	3.1101	++
P49795	RGS19	Regulator of G-protein signaling 19 OS=Homo sapiens OX=9606 GN=RGS19 PE=1 SV=1	24.635	24.015	20.9129	23.4136	3.1021	++	0.6014		2.5007	+
Q7Z5G4	GOLGA7	Golgin subfamily A member 7 OS=Homo sapiens OX=9606 GN=GOLGA7 PE=1 SV=2	15.824	21.7183	19.9259	23.0243	NA	NA	-1.306	-	3.0984	++
Q06945	SOX4	Transcription factor SOX-4 OS=Homo sapiens OX=9606 GN=SOX4 PE=1 SV=1	47.262	19.9161	22.7553	19.6643	-2.8392	--	NA	NA	-3.091	--
Q5T123	SH3BGRL3	SH3 domain-binding glutamic acid-rich-like protein 3 OS=Homo sapiens OX=9606 GN=SH3BGRL3 PE=1 SV=1	9.3804	19.9501	22.2777	23.0385	-2.3276	-	-3.0884	--	0.7608
G3V325	ATP5MF-PTCD1	ATP5MF-PTCD1 readthrough OS=Homo sapiens OX=9606 GN=ATP5MF-PTCD1 PE=4 SV=1	84.109	19.9282	23.0033	20.8864	-3.0751	--	NA	NA	-2.1169	-
X6RJP6	TAGLN2	Transgelin-2 (Fragment) OS=Homo sapiens OX=9606 GN=TAGLN2 PE=1 SV=1	21.086	23.73	24.1223	21.0478	-0.3923		2.6822	++	-3.0745	--
Q96Q45	TMEM237	Transmembrane protein 237 OS=Homo sapiens OX=9606 GN=TMEM237 PE=1 SV=2	45.525	23.5412	20.4754	22.7475	3.0658	++	0.7937		2.2721	+
Q92889	ERCC4	DNA repair endonuclease XPF OS=Homo sapiens OX=9606 GN=ERCC4 PE=1 SV=3	104.48	23.0963	20.041	23.1019	3.0553	++	-0.0056		3.0609	++
Q9Y6V7	DDX49	Probable ATP-dependent RNA helicase DDX49 OS=Homo sapiens OX=9606 GN=DDX49 PE=1 SV=1	54.226	19.8074	22.7529	19.7037	-2.9455	--	NA	NA	-3.0492	--
E9PP73	COPB1	Coatomer subunit beta (Fragment) OS=Homo sapiens OX=9606 GN=COPB1 PE=1 SV=8	55.438	21.5016	22.7658	19.7188	-1.2642	-	1.7828	+	-3.047	--
C9JUE0	TFG	Protein TFG (Fragment) OS=Homo sapiens OX=9606 GN=TFG PE=1 SV=1	17.731	21.0654	22.4746	19.4354	-1.4092	-	NA	NA	-3.0392	--
Q14562	DHX8	ATP-dependent RNA helicase DHX8 OS=Homo sapiens OX=9606 GN=DHX8 PE=1 SV=1	139.31	22.2952	25.3237	24.4636	-3.0285	--	-2.1684	--	-0.8601
O43660	PLRG1	Pleiotropic regulator 1 OS=Homo sapiens OX=9606 GN=PLRG1 PE=1 SV=1	57.193	27.3976	30.4224	27.9719	-3.0248	--	-0.5743		-2.4505	-
Q96SI9	STRBP	Spermatid perinuclear RNA-binding protein OS=Homo sapiens OX=9606 GN=STRBP PE=1 SV=1	73.652	20.7948	22.1348	19.1141	-1.34	-	1.6807	+	-3.0207	--
Q9HC52	CBX8	Chromobox protein homolog 8 OS=Homo sapiens OX=9606 GN=CBX8 PE=1 SV=3	43.395	23.2747	20.8637	23.8819	2.411	+	-0.6072		3.0182	++
Q99459	CDC5L	Cell division cycle 5-like protein OS=Homo sapiens OX=9606 GN=CDC5L PE=1 SV=2	92.25	29.015	32.0271	29.6872	-3.0121	--	-0.6722		-2.3399	-
Q8NBS9	TXNDC5	Thioredoxin domain-containing protein 5 OS=Homo sapiens OX=9606 GN=TXNDC5 PE=1 SV=2	47.628	21.5809	22.6513	19.6412	-1.0704	-	NA	NA	-3.0101	--
K7ES52	TK1	Thymidine kinase OS=Homo sapiens OX=9606 GN=TK1 PE=1 SV=1	19.786	22.7604	20.7885	23.7978	1.9719	+	-1.0374	-	3.0093	++
Q8NCF5	NFATC2IP	NFATC2-interacting protein OS=Homo sapiens OX=9606 GN=NFATC2IP PE=1 SV=1	45.816	24.9368	21.9342	23.3581	3.0026	++	1.5787	+	1.4239	+
P48681	NES	Nestin OS=Homo sapiens OX=9606 GN=NES PE=1 SV=2	177.44	24.1685	25.752	22.7543	-1.5835	-	1.4142	+	-2.9977	--
P09211	GSTP1	Glutathione S-transferase P OS=Homo sapiens OX=9606 GN=GSTP1 PE=1 SV=2	23.356	25.2482	26.5633	23.5924	-1.3151	-	1.6558	+	-2.9709	--
H3BRY6	INTS14	Integrator complex subunit 14 OS=Homo sapiens OX=9606 GN=INTS14 PE=1 SV=1	51.583	21.2427	24.0682	21.0997	-2.8255	--	NA	NA	-2.9685	--
Q10471	GALNT2	Polypeptide N-acetylgalactosaminyltransferase 2 OS=Homo sapiens OX=9606 GN=GALNT2 PE=1 SV=1	64.732	21.2212	23.6351	24.1822	-2.4139	--	-2.961	--	0.5471
C9J5F6	GRID2IP	Delphilin OS=Homo sapiens OX=9606 GN=GRID2IP PE=1 SV=1	111.93	23.5418	20.5896	21.2251	2.9522	++	2.3167	++	NA	NA
P24666	ACP1	Low molecular weight phosphotyrosine protein phosphatase OS=Homo sapiens OX=9606 GN=ACP1 PE=1 SV=3	18.042	23.1766	20.2423	22.1735	2.9343	++	1.0031	+	1.9312	+
Q6ZRY4	RBPMS2	RNA-binding protein with multiple splicing 2 OS=Homo sapiens OX=9606 GN=RBPMS2 PE=1 SV=1	22.496	20.6055	23.0604	23.5318	-2.4549	--	-2.9263	--	0.4714
Q99767	APBA2	Amyloid-beta A4 precursor protein-binding family A member 2 OS=Homo sapiens OX=9606 GN=APBA2 PE=1 SV=3	82.511	24.8668	27.778	26.2165	-2.9112	--	-1.3497	-	-1.5615	-
Q96E39	RBMXL1	RNA binding motif protein, X-linked-like-1 OS=Homo sapiens OX=9606 GN=RBMXL1 PE=1 SV=1	42.141	20.3857	22.2453	23.2877	-1.8596	-	-2.902	--	1.0424	+
A0A3B3ITK9	DARS2	Aspartate--tRNA ligase, mitochondrial (Fragment) OS=Homo sapiens OX=9606 GN=DARS2 PE=1 SV=1	33.763	22.5978	22.8537	19.9544	-0.2559		2.6434	++	-2.8993	--
A0A1W2PQ16	CCNT1	Cyclin-T1 OS=Homo sapiens OX=9606 GN=CCNT1 PE=1 SV=1	21.183	22.3358	19.4451	21.0245	2.8907	++	1.3113	+	NA	NA
Q9BSC4	NOL10	Nucleolar protein 10 OS=Homo sapiens OX=9606 GN=NOL10 PE=1 SV=1	80.301	20.9747	23.8591	23.7609	-2.8844	--	-2.7862	--	-0.0982
O00461	GOLIM4	Golgi integral membrane protein 4 OS=Homo sapiens OX=9606 GN=GOLIM4 PE=1 SV=1	81.879	21.563	20.4337	23.3176	NA	NA	-1.7546	--	2.8839	++
A0A087WUD3	OSTC	Oligosaccharyltransferase complex subunit OS=Homo sapiens OX=9606 GN=OSTC PE=1 SV=1	9.369	19.2034	19.3004	22.0842	NA	NA	-2.8808	--	2.7838	++
A0A0C4DGX8	ATP6AP1	ATPase, H+ transporting, lysosomal accessory protein 1, isoform CRA_c OS=Homo sapiens OX=9606 GN=ATP6AP1 PE=1 SV=1	31.61	23.8651	20.9867	23.5594	2.8784	++	0.3057		2.5727	++
Q5T8Z4	BMI1	Polycomb complex protein BMI-1 (Fragment) OS=Homo sapiens OX=9606 GN=BMI1 PE=4 SV=1	17.383	23.5558	21.6453	24.5205	1.9105	+	-0.9647		2.8752	++
A0A6I8PRV1	SUPT3H	Transcription initiation protein SPT3 homolog OS=Homo sapiens OX=9606 GN=SUPT3H PE=4 SV=1	32.496	23.6619	20.7885	22.1176	2.8734	++	1.5443	+	1.3291	+
A1KXE4	FAM168B	Myelin-associated neurite-outgrowth inhibitor OS=Homo sapiens OX=9606 GN=FAM168B PE=1 SV=1	20.324	22.2494	19.5978	22.4658	2.6516	++	-0.2164		2.868	++
O60306	AQR	RNA helicase aquarius OS=Homo sapiens OX=9606 GN=AQR PE=1 SV=4	171.29	22.3576	24.8005	21.9373	-2.4429	--	0.4203		-2.8632	--
Q3BDU5	LMNA	Prelamin-A/C OS=Homo sapiens OX=9606 GN=LMNA PE=1 SV=1	55.637	23.5035	23.9664	21.1131	-0.4629		2.3904	++	-2.8533	--
P31153	MAT2A	S-adenosylmethionine synthase isoform type-2 OS=Homo sapiens OX=9606 GN=MAT2A PE=1 SV=1	43.66	19.9994	21.3768	22.8516	NA	NA	-2.8522	--	1.4748	+
P55081	MFAP1	Microfibrillar-associated protein 1 OS=Homo sapiens OX=9606 GN=MFAP1 PE=1 SV=2	51.958	22.5993	21.6045	19.7502	0.9948		2.8491	++	NA	NA
Q86XZ4	SPATS2	Spermatogenesis-associated serine-rich protein 2 OS=Homo sapiens OX=9606 GN=SPATS2 PE=1 SV=1	59.544	22.8907	20.0566	22.0149	2.8341	++	0.8758		1.9583	+
A0A0A0MSU2	MIDEAS	Mitotic deacetylase-associated SANT domain protein (Fragment) OS=Homo sapiens OX=9606 GN=MIDEAS PE=1 SV=6	111.83	23.6423	20.8113	21.9055	2.831	++	1.7368	+	1.0942	+
Q9UM13	ANAPC10	Anaphase-promoting complex subunit 10 OS=Homo sapiens OX=9606 GN=ANAPC10 PE=1 SV=1	21.252	24.4151	21.5845	23.6183	2.8306	++	0.7968		2.0338	+
F8VP50		Aldedh domain-containing protein (Fragment) OS=Homo sapiens OX=9606 PE=4 SV=4	28.372	21.4563	23.776	20.9666	-2.3197	-	NA	NA	-2.8094	--
B7Z836	ABI2	Abl interactor 2 OS=Homo sapiens OX=9606 GN=ABI2 PE=1 SV=1	43.088	22.9691	24.2766	21.4766	-1.3075	-	1.4925	+	-2.8	--
Q8N3X1	FNBP4	Formin-binding protein 4 OS=Homo sapiens OX=9606 GN=FNBP4 PE=1 SV=3	110.26	25.709	22.9155	25.292	2.7935	++	0.417		2.3765	+
Q12948	FOXC1	Forkhead box protein C1 OS=Homo sapiens OX=9606 GN=FOXC1 PE=1 SV=3	56.788	22.7802	20.0003	22.7319	2.7799	++	0.0483		2.7316	++
E7EVH3	PHF3	PHD finger protein 3 (Fragment) OS=Homo sapiens OX=9606 GN=PHF3 PE=1 SV=1	120.65	24.0213	21.2496	23.7229	2.7717	++	0.2984		2.4733	+
Q8WXA9	SREK1	Splicing regulatory glutamine/lysine-rich protein 1 OS=Homo sapiens OX=9606 GN=SREK1 PE=1 SV=1	59.38	22.9001	20.1654	20.1298	2.7347	++	2.7703	++	NA	NA
P27797	CALR	Calreticulin OS=Homo sapiens OX=9606 GN=CALR PE=1 SV=1	48.141	20.2147	22.9808	22.4142	-2.7661	--	-2.1995	--	-0.5666
A0A096LNV3	RNF114	RING-type E3 ubiquitin transferase (Fragment) OS=Homo sapiens OX=9606 GN=RNF114 PE=1 SV=1	20.885	20.9962	23.7608	22.3422	-2.7646	--	-1.346	-	-1.4186	-
E9PLM9	VPS28	Vacuolar protein sorting-associated protein 28 homolog OS=Homo sapiens OX=9606 GN=VPS28 PE=1 SV=1	3.9415	19.9767	20.2996	22.7315	NA	NA	-2.7548	--	2.4319	+
C9J363	PDCD10	Programmed cell death 10, isoform CRA_b OS=Homo sapiens OX=9606 GN=PDCD10 PE=1 SV=1	17.534	21.7128	24.444	22.0939	-2.7312	--	-0.3811		-2.3501	-
M0QX73	NOP53	Ribosome biogenesis protein NOP53 (Fragment) OS=Homo sapiens OX=9606 GN=NOP53 PE=1 SV=1	29.555	23.6056	21.99	24.7188	1.6156	+	-1.1132	-	2.7288	++
P68366	TUBA4A	Tubulin alpha-4A chain OS=Homo sapiens OX=9606 GN=TUBA4A PE=1 SV=1	49.924	20.5336	23.2485	20.6148	-2.7149	--	NA	NA	-2.6337	--
Q8WV41	SNX33	Sorting nexin-33 OS=Homo sapiens OX=9606 GN=SNX33 PE=1 SV=1	65.264	25.9826	23.2778	25.958	2.7048	++	0.0246		2.6802	++
Q13416	ORC2	Origin recognition complex subunit 2 OS=Homo sapiens OX=9606 GN=ORC2 PE=1 SV=2	65.971	23.49	21.4183	24.1183	2.0717	+	-0.6283		2.7	++
Q9BQI0	AIF1L	Allograft inflammatory factor 1-like OS=Homo sapiens OX=9606 GN=AIF1L PE=1 SV=1	17.068	26.3729	23.6782	26.0767	2.6947	++	0.2962		2.3985	+
Q9UKT4	FBXO5	F-box only protein 5 OS=Homo sapiens OX=9606 GN=FBXO5 PE=1 SV=1	50.146	22.6031	19.9086	22.5515	2.6945	++	0.0516		2.6429	++
H7C3G1	ECT2	Protein ECT2 (Fragment) OS=Homo sapiens OX=9606 GN=ECT2 PE=1 SV=1	23.899	22.9962	21.7002	20.3112	1.296	+	2.685	++	-1.389	-
K7EP71	HS2ST1	Heparan sulfate 2-O-sulfotransferase 1 (Fragment) OS=Homo sapiens OX=9606 GN=HS2ST1 PE=1 SV=1	12.936	22.6252	19.9422	21.7181	2.683	++	0.9071		NA	NA
Q96L73	NSD1	Histone-lysine N-methyltransferase, H3 lysine-36 specific OS=Homo sapiens OX=9606 GN=NSD1 PE=1 SV=1	296.65	21.4552	20.1333	22.7999	NA	NA	-1.3447	-	2.6666	++
A0A0A0MR02	VDAC2	Outer mitochondrial membrane protein porin 2 (Fragment) OS=Homo sapiens OX=9606 GN=VDAC2 PE=1 SV=1	30.348	23.019	20.3596	22.5557	2.6594	++	0.4633		2.1961	+
B3KPJ4	PHC2	Polyhomeotic-like protein 2 OS=Homo sapiens OX=9606 GN=PHC2 PE=1 SV=1	50.403	21.7669	21.497	24.1491	NA	NA	-2.3822	--	2.6521	++
P06576	ATP5F1B	ATP synthase subunit beta, mitochondrial OS=Homo sapiens OX=9606 GN=ATP5F1B PE=1 SV=3	56.559	25.5556	27.9133	25.3067	-2.3577	-	0.2489		-2.6066	--
P49591	SARS1	Serine--tRNA ligase, cytoplasmic OS=Homo sapiens OX=9606 GN=SARS1 PE=1 SV=3	58.777	20.0933	22.4031	19.7978	-2.3098	-	NA	NA	-2.6053	--
Q9NQZ2	UTP3	Something about silencing protein 10 OS=Homo sapiens OX=9606 GN=UTP3 PE=1 SV=1	54.557	20.3262	20.8835	22.9271	NA	NA	-2.6009	--	2.0436	+
Q9UL54	TAOK2	Serine/threonine-protein kinase TAO2 OS=Homo sapiens OX=9606 GN=TAOK2 PE=1 SV=2	138.25	20.7546	23.3481	21.3136	-2.5935	--	NA	NA	-2.0345	-
O43432	EIF4G3	Eukaryotic translation initiation factor 4 gamma 3 OS=Homo sapiens OX=9606 GN=EIF4G3 PE=1 SV=2	176.65	24.656	23.8068	22.0635	0.8492		2.5925	++	-1.7433	-
A0A0A0MSY9	EZH1	[Histone H3]-lysine(27) N-trimethyltransferase OS=Homo sapiens OX=9606 GN=EZH1 PE=1 SV=1	84.276	23.2812	21.0687	20.6919	2.2125	+	2.5893	++	NA	NA
H0YC69	CCAR2	Cell cycle and apoptosis regulator protein 2 (Fragment) OS=Homo sapiens OX=9606 GN=CCAR2 PE=1 SV=1	16.254	19.077	21.6563	20.3961	-2.5793	--	NA	NA	-1.2602	-
Q92613	JADE3	Protein Jade-3 OS=Homo sapiens OX=9606 GN=JADE3 PE=1 SV=1	93.807	22.5176	20.0902	22.6621	2.4274	+	-0.1445		2.5719	++
Q06124	PTPN11	Tyrosine-protein phosphatase non-receptor type 11 OS=Homo sapiens OX=9606 GN=PTPN11 PE=1 SV=3	68.01	21.8541	19.8997	22.4639	1.9544	+	-0.6098		2.5642	++
Q92526	CCT6B	T-complex protein 1 subunit zeta-2 OS=Homo sapiens OX=9606 GN=CCT6B PE=1 SV=5	57.821	24.1443	21.5816	22.9276	2.5627	++	1.2167	+	1.346	+
Q96AP4	ZUP1	Zinc finger-containing ubiquitin peptidase 1 OS=Homo sapiens OX=9606 GN=ZUP1 PE=1 SV=1	65.958	23.4728	20.915	23.4104	2.5578	++	0.0624		2.4954	+
P01871	IGHM	Immunoglobulin heavy constant mu OS=Homo sapiens OX=9606 GN=IGHM PE=1 SV=4	49.439	26.3158	26.5367	23.9872	-0.2209		2.3286	++	-2.5495	-
G3V2Q3	CCNK	Cyclin-K (Fragment) OS=Homo sapiens OX=9606 GN=CCNK PE=1 SV=1	26.39	23.7844	21.9964	24.5321	1.788	+	-0.7477		2.5357	+
K7ESM5	TUBB6	Tubulin beta chain (Fragment) OS=Homo sapiens OX=9606 GN=TUBB6 PE=1 SV=1	37.381	21.9088	24.4436	23.5296	-2.5348	--	-1.6208	-	-0.914
H0YKL0	HMG20A	High mobility group protein 20A (Fragment) OS=Homo sapiens OX=9606 GN=HMG20A PE=1 SV=1	13.46	21.4802	19.1758	21.7075	NA	NA	-0.2273		2.5317	+
P52952	NKX2-5	Homeobox protein Nkx-2.5 OS=Homo sapiens OX=9606 GN=NKX2-5 PE=1 SV=1	34.917	26.2983	23.9496	26.4722	2.3487	+	-0.1739		2.5226	+
Q8N5P1	ZC3H8	Zinc finger CCCH domain-containing protein 8 OS=Homo sapiens OX=9606 GN=ZC3H8 PE=1 SV=2	33.575	25.7967	23.2829	24.8237	2.5138	++	0.973		1.5408	+
A0A087X0H9	RBM26	RNA-binding protein 26 OS=Homo sapiens OX=9606 GN=RBM26 PE=1 SV=1	113.79	23.0188	22.4046	20.5087	0.6142		2.5101	++	-1.8959	-
H7C207	R3HDM1	R3H domain-containing protein 1 (Fragment) OS=Homo sapiens OX=9606 GN=R3HDM1 PE=1 SV=1	88.059	22.6681	20.8601	23.3641	1.808	+	-0.696		2.504	+
O60264	SMARCA5	SWI/SNF-related matrix-associated actin-dependent regulator of chromatin subfamily A member 5 OS=Homo sapiens OX=9606 GN=SMARCA5 PE=1 SV=1	121.9	22.5227	20.6568	23.1593	1.8659	+	-0.6366		2.5025	+
Q09666	AHNAK	Neuroblast differentiation-associated protein AHNAK OS=Homo sapiens OX=9606 GN=AHNAK PE=1 SV=2	629.09	19.5721	21.8072	19.3098	-2.2351	-	NA	NA	-2.4974	-
I3L0N3	NSF	Vesicle-fusing ATPase OS=Homo sapiens OX=9606 GN=NSF PE=1 SV=1	82.091	22.5359	23.0418	20.5596	-0.5059		1.9763	++	-2.4822	-
Q14571	ITPR2	Inositol 1,4,5-trisphosphate receptor type 2 OS=Homo sapiens OX=9606 GN=ITPR2 PE=1 SV=2	308.06	22.2688	22.4238	19.9419	-0.155		2.3269	++	-2.4819	-
P17302	GJA1	Gap junction alpha-1 protein OS=Homo sapiens OX=9606 GN=GJA1 PE=1 SV=2	43.008	22.3385	20.2978	22.7775	2.0407	+	-0.439		2.4797	+
E9PK91	BCLAF1	Bcl-2-associated transcription factor 1 OS=Homo sapiens OX=9606 GN=BCLAF1 PE=1 SV=1	100.4	25.9626	24.3643	26.8387	1.5983	+	-0.8761		2.4744	+
Q8N4V1	MMGT1	Membrane magnesium transporter 1 OS=Homo sapiens OX=9606 GN=MMGT1 PE=1 SV=1	14.686	21.5755	22.8333	20.3749	-1.2578	-	1.2006	+	-2.4584	-
E9PKN0	PCF11	Pre-mRNA cleavage complex 2 protein Pcf11 (Fragment) OS=Homo sapiens OX=9606 GN=PCF11 PE=1 SV=1	88.985	22.2633	20.0631	22.516	2.2002	+	-0.2527		2.4529	+
E9PGZ1	CALD1	Caldesmon OS=Homo sapiens OX=9606 GN=CALD1 PE=1 SV=1	61.705	24.5608	22.2972	24.7463	2.2636	+	-0.1855		2.4491	+
P42356	PI4KA	Phosphatidylinositol 4-kinase alpha OS=Homo sapiens OX=9606 GN=PI4KA PE=1 SV=4	236.83	22.3983	19.9507	21.5462	2.4476	+	0.8521		1.5955	+
Q86VM6	MBNL1	MBNL1 protein OS=Homo sapiens OX=9606 GN=MBNL1 PE=1 SV=1	36.551	24.7169	22.2697	23.8095	2.4472	+	0.9074		1.5398	+
Q9UFC0	LRWD1	Leucine-rich repeat and WD repeat-containing protein 1 OS=Homo sapiens OX=9606 GN=LRWD1 PE=1 SV=2	70.86	24.7462	22.3048	24.1735	2.4414	+	0.5727		1.8687	+
C9JAG1	SELENOI	Ethanolaminephosphotransferase 1 (Fragment) OS=Homo sapiens OX=9606 GN=SELENOI PE=1 SV=1	20.557	22.5372	24.472	22.0357	-1.9348	-	0.5015		-2.4363	-
O75367	MACROH2A1	Core histone macro-H2A.1 OS=Homo sapiens OX=9606 GN=MACROH2A1 PE=1 SV=4	39.617	24.5748	24.089	22.1456	0.4858		2.4292	++	-1.9434	-
Q9Y5B6	PAXBP1	PAX3- and PAX7-binding protein 1 OS=Homo sapiens OX=9606 GN=PAXBP1 PE=1 SV=2	104.8	20.2663	22.3464	22.6854	-2.0801	-	-2.4191	--	0.339
Q9NY61	AATF	Protein AATF OS=Homo sapiens OX=9606 GN=AATF PE=1 SV=1	63.132	20.7444	23.1504	22.191	-2.406	--	-1.4466	-	-0.9594
Q14CB8	ARHGAP19	Rho GTPase-activating protein 19 OS=Homo sapiens OX=9606 GN=ARHGAP19 PE=1 SV=1	55.756	22.1835	22.5315	20.1342	-0.348		2.0493	++	-2.3973	-
H0Y3T6	SDF4	45 kDa calcium-binding protein (Fragment) OS=Homo sapiens OX=9606 GN=SDF4 PE=1 SV=1	28.001	23.3465	23.6433	21.2518	-0.2968		2.0947	++	-2.3915	-
C9JHG2	RFTN1	Raftlin (Fragment) OS=Homo sapiens OX=9606 GN=RFTN1 PE=1 SV=1	29.736	20.8697	21.2828	23.2523	NA	NA	-2.3826	--	1.9695	+
E5RK69	ANXA6	Annexin OS=Homo sapiens OX=9606 GN=ANXA6 PE=1 SV=1	51.776	19.9689	22.3455	21.346	-2.3766	--	-1.3771	-	-0.9995
O15054	KDM6B	Lysine-specific demethylase 6B OS=Homo sapiens OX=9606 GN=KDM6B PE=1 SV=4	176.63	20.5786	21.6958	22.9521	-1.1172	-	-2.3735	--	1.2563	+
P11177	PDHB	Pyruvate dehydrogenase E1 component subunit beta, mitochondrial OS=Homo sapiens OX=9606 GN=PDHB PE=1 SV=3	39.233	22.0637	23.5799	21.2065	-1.5162	-	0.8572		-2.3734	-
Q96B54	ZNF428	Zinc finger protein 428 OS=Homo sapiens OX=9606 GN=ZNF428 PE=1 SV=2	20.48	20.9588	22.5897	23.3294	-1.6309	-	-2.3706	--	0.7397
P68032	ACTC1	Actin, alpha cardiac muscle 1 OS=Homo sapiens OX=9606 GN=ACTC1 PE=1 SV=1	42.019	30.9877	29.5801	31.9466	1.4076	+	-0.9589		2.3665	+
Q13948	CUX1	Protein CASP OS=Homo sapiens OX=9606 GN=CUX1 PE=1 SV=2	77.454	20.9271	23.2866	21.7348	-2.3595	-	-0.8077		-1.5518	-
C9JZG1	EIF3B	Eukaryotic translation initiation factor 3 subunit B (Fragment) OS=Homo sapiens OX=9606 GN=EIF3B PE=1 SV=1	33.382	20.5105	22.8599	22.4148	-2.3494	-	NA	NA	-0.4451
A0A669KBF0	WFS1	Wolframin (Fragment) OS=Homo sapiens OX=9606 GN=WFS1 PE=1 SV=1	47.142	22.545	24.2949	21.9578	-1.7499	-	0.5872		-2.3371	-
P24390	KDELR1	ER lumen protein-retaining receptor 1 OS=Homo sapiens OX=9606 GN=KDELR1 PE=1 SV=1	24.542	21.738	24.075	23.5754	-2.337	-	-1.8374	--	-0.4996
Q96EY7	PTCD3	Pentatricopeptide repeat domain-containing protein 3, mitochondrial OS=Homo sapiens OX=9606 GN=PTCD3 PE=1 SV=3	78.549	19.9493	21.3273	22.2799	NA	NA	-2.3306	--	0.9526
P62191	PSMC1	26S proteasome regulatory subunit 4 OS=Homo sapiens OX=9606 GN=PSMC1 PE=1 SV=1	49.184	21.3837	21.9318	19.6093	-0.5481		1.7744	+	-2.3225	-
Q6P6C2	ALKBH5	RNA demethylase ALKBH5 OS=Homo sapiens OX=9606 GN=ALKBH5 PE=1 SV=2	44.255	29.3656	27.2347	29.5529	2.1309	+	-0.1873		2.3182	+
P42166	TMPO	Lamina-associated polypeptide 2, isoform alpha OS=Homo sapiens OX=9606 GN=TMPO PE=1 SV=2	75.491	26.1633	25.6117	23.8459	0.5516		2.3174	++	-1.7658	-
Q7KYR7	BTN2A1	Butyrophilin subfamily 2 member A1 OS=Homo sapiens OX=9606 GN=BTN2A1 PE=1 SV=3	59.632	22.349	20.0361	20.9274	2.3129	+	1.4216	+	NA	NA
Q96PU8	QKI	Protein quaking OS=Homo sapiens OX=9606 GN=QKI PE=1 SV=1	37.67	25.6506	27.7956	25.4886	-2.145	-	0.162		-2.307	-
Q9P2N5	RBM27	RNA-binding protein 27 OS=Homo sapiens OX=9606 GN=RBM27 PE=1 SV=2	118.72	25.9497	24.2785	26.5802	1.6712	+	-0.6305		2.3017	+
O15511	ARPC5	Actin-related protein 2/3 complex subunit 5 OS=Homo sapiens OX=9606 GN=ARPC5 PE=1 SV=3	16.32	26.6197	24.3256	26.4297	2.2941	+	0.19		2.1041	+
Q9UBM7	DHCR7	7-dehydrocholesterol reductase OS=Homo sapiens OX=9606 GN=DHCR7 PE=1 SV=1	54.489	22.4758	20.1854	22.4346	2.2904	+	0.0412		2.2492	+
Q13137	CALCOCO2	Calcium-binding and coiled-coil domain-containing protein 2 OS=Homo sapiens OX=9606 GN=CALCOCO2 PE=1 SV=1	52.253	23.944	26.2343	24.2194	-2.2903	-	-0.2754		-2.0149	-
K7ERH3	GJC1	Connexin-45 (Fragment) OS=Homo sapiens OX=9606 GN=GJC1 PE=1 SV=1	12.265	20.7121	23.0023	22.8942	-2.2902	-	-2.1821	--	-0.1081
D6RBG8	PITX2	Pituitary homeobox 2 (Fragment) OS=Homo sapiens OX=9606 GN=PITX2 PE=1 SV=1	14.117	20.9994	21.0718	23.2894	NA	NA	-2.29	--	2.2176	+
Q9Y6A4	CFAP20	Cilia- and flagella-associated protein 20 OS=Homo sapiens OX=9606 GN=CFAP20 PE=1 SV=1	22.774	23.3079	22.0009	24.2816	1.307	+	-0.9737		2.2807	+
Q9Y2P8	RCL1	RNA 3-terminal phosphate cyclase-like protein OS=Homo sapiens OX=9606 GN=RCL1 PE=1 SV=3	40.842	22.0091	20.2689	19.7551	1.7402	+	2.254	++	-0.5138
P07992	ERCC1	DNA excision repair protein ERCC-1 OS=Homo sapiens OX=9606 GN=ERCC1 PE=1 SV=1	32.562	22.1584	20.8654	23.1175	1.293	+	-0.9591		2.2521	+
Q5T2T1	MPP7	MAGUK p55 subfamily member 7 OS=Homo sapiens OX=9606 GN=MPP7 PE=1 SV=1	65.523	20.6421	22.2138	22.8924	-1.5717	-	-2.2503	--	0.6786
Q96D09	GPRASP2	G-protein coupled receptor-associated sorting protein 2 OS=Homo sapiens OX=9606 GN=GPRASP2 PE=1 SV=1	93.772	26.8609	29.1091	27.1175	-2.2482	-	-0.2566		-1.9916	-
A0A1B0GWB8	NFIB	Nuclear factor 1 B-type OS=Homo sapiens OX=9606 GN=NFIB PE=1 SV=1	33.82	22.8671	25.1152	23.6665	-2.2481	-	-0.7994		-1.4487	-
A0A087X0P9	SLC7A6OS	Probable RNA polymerase II nuclear localization protein SLC7A6OS (Fragment) OS=Homo sapiens OX=9606 GN=SLC7A6OS PE=1 SV=1	23.423	24.548	25.1367	26.7836	-0.5887		-2.2356	--	1.6469	+
O75475	PSIP1	PC4 and SFRS1-interacting protein OS=Homo sapiens OX=9606 GN=PSIP1 PE=1 SV=1	60.103	23.1544	23.5955	21.3617	-0.4411		1.7927	+	-2.2338	-
Q96II8	LRCH3	DISP complex protein LRCH3 OS=Homo sapiens OX=9606 GN=LRCH3 PE=1 SV=2	86.082	25.3758	23.1446	25.0459	2.2312	+	0.3299		1.9013	+
Q14978	NOLC1	Nucleolar and coiled-body phosphoprotein 1 OS=Homo sapiens OX=9606 GN=NOLC1 PE=1 SV=2	73.602	22.8067	25.0331	23.2154	-2.2264	-	-0.4087		-1.8177	-
Q10570	CPSF1	Cleavage and polyadenylation specificity factor subunit 1 OS=Homo sapiens OX=9606 GN=CPSF1 PE=1 SV=2	160.88	24.91	22.6935	24.5486	2.2165	+	0.3614		1.8551	+
P49761	CLK3	Dual specificity protein kinase CLK3 OS=Homo sapiens OX=9606 GN=CLK3 PE=1 SV=3	73.514	23.4434	21.2323	23.2825	2.2111	+	0.1609		2.0502	+
A0A087X1I3	SDHA	Flavoprotein subunit of complex II OS=Homo sapiens OX=9606 GN=SDHA PE=1 SV=1	56.662	23.3679	23.0194	21.1572	0.3485		2.2107	++	-1.8622	-
J3QQY2	TMCO1	Calcium load-activated calcium channel OS=Homo sapiens OX=9606 GN=TMCO1 PE=1 SV=1	11.372	20.2363	22.4435	20.2448	-2.2072	-	NA	NA	-2.1987	-
Q9Y490	TLN1	Talin-1 OS=Homo sapiens OX=9606 GN=TLN1 PE=1 SV=3	269.76	20.7614	22.7213	20.518	-1.9599	-	NA	NA	-2.2033	-
A0A494C1S4	TPP2	Tripeptidyl-peptidase 2 OS=Homo sapiens OX=9606 GN=TPP2 PE=1 SV=1	20.81	20.7504	22.9496	22.2916	-2.1992	-	-1.5412	-	-0.658
A0A0C4DGS9	CEPT1	Choline/ethanolaminephosphotransferase 1 OS=Homo sapiens OX=9606 GN=CEPT1 PE=1 SV=1	31.293	20.9014	22.2361	20.0397	-1.3347	-	0.8617		-2.1964	-
O43707	ACTN4	Alpha-actinin-4 OS=Homo sapiens OX=9606 GN=ACTN4 PE=1 SV=2	104.85	31.7878	29.9144	32.1081	1.8734	+	-0.3203		2.1937	+
Q9ULW3	ABT1	Activator of basal transcription 1 OS=Homo sapiens OX=9606 GN=ABT1 PE=1 SV=1	31.079	24.2498	22.0715	23.3358	2.1783	+	0.914		1.2643	+
O00257	CBX4	E3 SUMO-protein ligase CBX4 OS=Homo sapiens OX=9606 GN=CBX4 PE=1 SV=3	61.367	25.3187	23.1465	24.5097	2.1722	+	0.809		1.3632	+
Q9HAF1	MEAF6	Chromatin modification-related protein MEAF6 OS=Homo sapiens OX=9606 GN=MEAF6 PE=1 SV=1	21.635	25.2177	23.0535	24.6472	2.1642	+	0.5705		1.5937	+
K7EQ02	DAZAP1	DAZ-associated protein 1 (Fragment) OS=Homo sapiens OX=9606 GN=DAZAP1 PE=1 SV=2	35.02	23.2939	22.881	21.1346	0.4129		2.1593	++	-1.7464	-
H0YJ55	ATP6V1D	V-type proton ATPase subunit D (Fragment) OS=Homo sapiens OX=9606 GN=ATP6V1D PE=1 SV=1	4.7434	20.5437	21.377	22.7	NA	NA	-2.1563	--	1.323	+
O94761	RECQL4	ATP-dependent DNA helicase Q4 OS=Homo sapiens OX=9606 GN=RECQL4 PE=1 SV=2	133.07	23.5768	21.4241	22.8014	2.1527	+	0.7754		1.3773	+
Q9BQ70	TCF25	Transcription factor 25 OS=Homo sapiens OX=9606 GN=TCF25 PE=1 SV=1	76.666	28.1228	30.2745	28.8	-2.1517	-	-0.6772		-1.4745	-
Q12931	TRAP1	Heat shock protein 75 kDa, mitochondrial OS=Homo sapiens OX=9606 GN=TRAP1 PE=1 SV=3	80.109	22.6953	24.7591	22.6134	-2.0638	-	0.0819		-2.1457	-
Q92922	SMARCC1	SWI/SNF complex subunit SMARCC1 OS=Homo sapiens OX=9606 GN=SMARCC1 PE=1 SV=3	122.87	22.875	20.7295	21.6651	2.1455	+	1.2099	+	NA	NA
Q96A10	ERVK3-1	Endogenous retrovirus group K3 member 1 OS=Homo sapiens OX=9606 GN=ERVK3-1 PE=1 SV=1	7.8649	24.4596	26.605	24.72	-2.1454	-	-0.2604		-1.885	-
P67870	CSNK2B	Casein kinase II subunit beta OS=Homo sapiens OX=9606 GN=CSNK2B PE=1 SV=1	24.942	22.8086	21.2906	20.6665	1.518	+	2.1421	++	NA	NA
S4R3U9	EMC3	ER membrane protein complex subunit 3 (Fragment) OS=Homo sapiens OX=9606 GN=EMC3 PE=1 SV=1	9.1037	21.375	23.3687	21.2268	-1.9937	-	0.1482		-2.1419	-
H0Y8R1	GRSF1	G-rich sequence factor 1 (Fragment) OS=Homo sapiens OX=9606 GN=GRSF1 PE=1 SV=1	47.27	21.6192	23.257	23.7497	-1.6378	-	-2.1305	--	0.4927
Q9NVV4	MTPAP	Poly(A) RNA polymerase, mitochondrial OS=Homo sapiens OX=9606 GN=MTPAP PE=1 SV=1	66.171	23.7052	21.5773	23.1744	2.1279	+	0.5308		1.5971	+
P61970	NUTF2	Nuclear transport factor 2 OS=Homo sapiens OX=9606 GN=NUTF2 PE=1 SV=1	14.478	20.8383	20.0033	22.1232	NA	NA	-1.2849	-	2.1199	+
A8MVW0	FAM171A2	Protein FAM171A2 OS=Homo sapiens OX=9606 GN=FAM171A2 PE=1 SV=1	87.434	19.3	21.398	19.28	-2.098	-	NA	NA	-2.118	-
Q9NQW6	ANLN	Anillin OS=Homo sapiens OX=9606 GN=ANLN PE=1 SV=2	124.2	24.7481	22.6395	22.6304	2.1086	+	2.1177	++	-0.0091
F8WBE5	TFRC	Transferrin receptor protein 1 OS=Homo sapiens OX=9606 GN=TFRC PE=1 SV=1	8.8809	19.6999	21.8125	21.6712	-2.1126	-	-1.9713	--	-0.1413
C9IZG3	UFD1	Ubiquitin recognition factor in ER-associated degradation protein 1 (Fragment) OS=Homo sapiens OX=9606 GN=UFD1 PE=1 SV=1	21.725	19.5049	21.4212	19.3166	-1.9163	-	NA	NA	-2.1046	-
Q7Z7H5	TMED4	Transmembrane emp24 domain-containing protein 4 OS=Homo sapiens OX=9606 GN=TMED4 PE=1 SV=1	25.943	27.4651	29.5689	28.7144	-2.1038	-	-1.2493	-	-0.8545
E9PM31	CD81	CD81 antigen (Fragment) OS=Homo sapiens OX=9606 GN=CD81 PE=1 SV=8	10.027	20.2165	20.1944	22.2958	NA	NA	-2.0793	--	2.1014	+
Q96NY9	MUS81	Crossover junction endonuclease MUS81 OS=Homo sapiens OX=9606 GN=MUS81 PE=1 SV=3	61.172	22.9199	20.8304	22.6824	2.0895	+	0.2375		1.852	+
P61160	ACTR2	Actin-related protein 2 OS=Homo sapiens OX=9606 GN=ACTR2 PE=1 SV=1	44.76	27.7958	25.7078	26.8852	2.088	+	0.9106		1.1774	+
Q9H7N4	SCAF1	Splicing factor, arginine/serine-rich 19 OS=Homo sapiens OX=9606 GN=SCAF1 PE=1 SV=3	139.27	21.9596	21.2057	19.8742	0.7539		2.0854	++	NA	NA
Q96C19	EFHD2	EF-hand domain-containing protein D2 OS=Homo sapiens OX=9606 GN=EFHD2 PE=1 SV=1	26.697	31.9818	29.9053	31.5066	2.0765	+	0.4752		1.6013	+
B5MBZ8	PPP1R7	Protein phosphatase 1 regulatory subunit 7 OS=Homo sapiens OX=9606 GN=PPP1R7 PE=1 SV=1	31.357	19.7232	21.317	19.2406	-1.5938	-	0.4826		-2.0764	-
Q9UBD5	ORC3	Origin recognition complex subunit 3 OS=Homo sapiens OX=9606 GN=ORC3 PE=1 SV=1	82.253	21.2584	20.0579	22.1119	NA	NA	-0.8535		2.054	+
P00505	GOT2	Aspartate aminotransferase, mitochondrial OS=Homo sapiens OX=9606 GN=GOT2 PE=1 SV=3	47.517	23.1488	23.2718	21.22	-0.123		1.9288	++	-2.0518	-
Q86XJ1	GAS2L3	GAS2-like protein 3 OS=Homo sapiens OX=9606 GN=GAS2L3 PE=1 SV=1	75.213	23.2029	22.5371	24.5872	0.6658		-1.3843	-	2.0501	+
Q9Y487	ATP6V0A2	V-type proton ATPase 116 kDa subunit a2 OS=Homo sapiens OX=9606 GN=ATP6V0A2 PE=1 SV=2	98.081	20.8672	22.7971	20.748	-1.9299	-	0.1192		-2.0491	-
P62495	ETF1	Eukaryotic peptide chain release factor subunit 1 OS=Homo sapiens OX=9606 GN=ETF1 PE=1 SV=3	49.03	21.6147	23.5311	21.4891	-1.9164	-	0.1256		-2.042	-
V9GZ50	AKAP8L	A kinase (PRKA) anchor protein 8-like, isoform CRA_c OS=Homo sapiens OX=9606 GN=AKAP8L PE=1 SV=1	47.337	22.8209	24.8065	22.7705	-1.9856	-	0.0504		-2.036	-
P49841	GSK3B	Glycogen synthase kinase-3 beta OS=Homo sapiens OX=9606 GN=GSK3B PE=1 SV=2	46.744	22.6409	20.6124	22.1503	2.0285	+	0.4906		1.5379	+
Q15691	MAPRE1	Microtubule-associated protein RP/EB family member 1 OS=Homo sapiens OX=9606 GN=MAPRE1 PE=1 SV=3	29.999	20.8348	22.4357	20.4078	-1.6009	-	NA	NA	-2.0279	-
Q969J2	ZKSCAN4	Zinc finger protein with KRAB and SCAN domains 4 OS=Homo sapiens OX=9606 GN=ZKSCAN4 PE=1 SV=1	61.579	23.6434	25.391	23.364	-1.7476	-	0.2794		-2.027	-
Q9BXF6	RAB11FIP5	Rab11 family-interacting protein 5 OS=Homo sapiens OX=9606 GN=RAB11FIP5 PE=1 SV=1	70.414	21.1871	20.992	23.0184	NA	NA	-1.8313	--	2.0264	+
A0A1W2PPS8	ERGIC3	Endoplasmic reticulum-Golgi intermediate compartment protein 3 OS=Homo sapiens OX=9606 GN=ERGIC3 PE=1 SV=1	22.378	20.8917	22.5905	20.5673	-1.6988	-	0.3244		-2.0232	-
Q96EK4	THAP11	THAP domain-containing protein 11 OS=Homo sapiens OX=9606 GN=THAP11 PE=1 SV=2	34.455	19.3822	21.3953	21.2396	-2.0131	-	-1.8574	--	-0.1557
P11047	LAMC1	Laminin subunit gamma-1 OS=Homo sapiens OX=9606 GN=LAMC1 PE=1 SV=3	177.6	25.6496	23.6553	25.2829	1.9943	+	0.3667		1.6276	+
P61158	ACTR3	Actin-related protein 3 OS=Homo sapiens OX=9606 GN=ACTR3 PE=1 SV=3	47.371	28.4264	26.4324	27.4765	1.994	+	0.9499		1.0441	+
P48729	CSNK1A1	Casein kinase I isoform alpha OS=Homo sapiens OX=9606 GN=CSNK1A1 PE=1 SV=2	38.914	26.8761	25.4526	27.4394	1.4235	+	-0.5633		1.9868	+
K7EIU0	CDC37	Hsp90 co-chaperone Cdc37 (Fragment) OS=Homo sapiens OX=9606 GN=CDC37 PE=1 SV=1	11.545	21.9782	21.7487	19.9944	0.2295		1.9838	++	-1.7543	-
P20618	PSMB1	Proteasome subunit beta type-1 OS=Homo sapiens OX=9606 GN=PSMB1 PE=1 SV=2	26.489	23.3611	23.5377	21.5556	-0.1766		1.8055	+	-1.9821	-
P49006	MARCKSL1	MARCKS-related protein OS=Homo sapiens OX=9606 GN=MARCKSL1 PE=1 SV=2	19.529	23.3535	24.0496	25.3327	-0.6961		-1.9792	--	1.2831	+
P60228	EIF3E	Eukaryotic translation initiation factor 3 subunit E OS=Homo sapiens OX=9606 GN=EIF3E PE=1 SV=1	52.22	21.8195	20.8	19.847	1.0195	+	1.9725	++	-0.953
Q92485	SMPDL3B	Acid sphingomyelinase-like phosphodiesterase 3b OS=Homo sapiens OX=9606 GN=SMPDL3B PE=1 SV=2	50.813	24.6666	23.5689	25.5393	1.0977	+	-0.8727		1.9704	+
Q6PD62	CTR9	RNA polymerase-associated protein CTR9 homolog OS=Homo sapiens OX=9606 GN=CTR9 PE=1 SV=1	133.5	27.2744	25.7361	27.7046	1.5383	+	-0.4302		1.9685	+
Q9ULJ3	ZBTB21	Zinc finger and BTB domain-containing protein 21 OS=Homo sapiens OX=9606 GN=ZBTB21 PE=1 SV=2	118.87	22.3542	20.3873	22.1686	1.9669	+	0.1856		1.7813	+
Q9P206	KIAA1522	Uncharacterized protein KIAA1522 OS=Homo sapiens OX=9606 GN=KIAA1522 PE=1 SV=2	107.09	20.8404	22.7921	21.3868	-1.9517	-	-0.5464		-1.4053	-
F8WDD7	ARPC4	Actin-related protein 2/3 complex subunit 4 OS=Homo sapiens OX=9606 GN=ARPC4 PE=3 SV=1	13.057	27.019	25.0676	26.276	1.9514	+	0.743		1.2084	+
F5H571	USP5	Ubiquitin carboxyl-terminal hydrolase 5 (Fragment) OS=Homo sapiens OX=9606 GN=USP5 PE=1 SV=1	15.651	21.8337	20.4386	19.8832	1.3951	+	1.9505	++	-0.5554
Q96HC4	PDLIM5	PDZ and LIM domain protein 5 OS=Homo sapiens OX=9606 GN=PDLIM5 PE=1 SV=5	63.944	22.4305	24.3755	22.4569	-1.945	-	-0.0264		-1.9186	-
E7EQR4	EZR	Ezrin OS=Homo sapiens OX=9606 GN=EZR PE=1 SV=3	69.371	24.3488	25.8103	23.88	-1.4615	-	0.4688		-1.9303	-
Q13573	SNW1	SNW domain-containing protein 1 OS=Homo sapiens OX=9606 GN=SNW1 PE=1 SV=1	61.494	28.4256	26.8453	28.7705	1.5803	+	-0.3449		1.9252	+
O15155	BET1	BET1 homolog OS=Homo sapiens OX=9606 GN=BET1 PE=1 SV=1	13.289	22.1851	23.9895	22.067	-1.8044	-	0.1181		-1.9225	-
P49756	RBM25	RNA-binding protein 25 OS=Homo sapiens OX=9606 GN=RBM25 PE=1 SV=3	100.18	27.3613	25.7229	27.6447	1.6384	+	-0.2834		1.9218	+
H7BYX6	NCAM1	Neural cell adhesion molecule 1 OS=Homo sapiens OX=9606 GN=NCAM1 PE=1 SV=2	80.282	22.893	20.9761	22.8921	1.9169	+	0.0009		1.916	+
P11388	TOP2A	DNA topoisomerase 2-alpha OS=Homo sapiens OX=9606 GN=TOP2A PE=1 SV=3	174.38	25.9659	24.758	24.0526	1.2079	+	1.9133	++	-0.7054
P11387	TOP1	DNA topoisomerase 1 OS=Homo sapiens OX=9606 GN=TOP1 PE=1 SV=2	90.725	27.9012	29.8073	28.2578	-1.9061	-	-0.3566		-1.5495	-
Q99848	EBNA1BP2	Probable rRNA-processing protein EBP2 OS=Homo sapiens OX=9606 GN=EBNA1BP2 PE=1 SV=2	34.852	24.436	23.9742	25.8784	0.4618		-1.4424	-	1.9042	+
P24928	POLR2A	DNA-directed RNA polymerase II subunit RPB1 OS=Homo sapiens OX=9606 GN=POLR2A PE=1 SV=2	217.17	22.6631	20.762	21.4823	1.9011	+	1.1808	+	0.7203
J3QLR8	MRPS23	28S ribosomal protein S23, mitochondrial OS=Homo sapiens OX=9606 GN=MRPS23 PE=1 SV=1	17.517	23.7016	24.5564	22.6574	-0.8548		1.0442	+	-1.899	-
Q13492	PICALM	Phosphatidylinositol-binding clathrin assembly protein OS=Homo sapiens OX=9606 GN=PICALM PE=1 SV=2	70.754	23.634	21.74	22.2183	1.894	+	1.4157	+	0.4783
Q9H9G7	AGO3	Protein argonaute-3 OS=Homo sapiens OX=9606 GN=AGO3 PE=1 SV=2	97.359	25.0993	23.4296	25.3228	1.6697	+	-0.2235		1.8932	+
Q9BTT0	ANP32E	Acidic leucine-rich nuclear phosphoprotein 32 family member E OS=Homo sapiens OX=9606 GN=ANP32E PE=1 SV=1	30.692	26.0064	27.1012	25.209	-1.0948	-	0.7974		-1.8922	-
M0R0C3	TIMM50	Mitochondrial import inner membrane translocase subunit TIM50 (Fragment) OS=Homo sapiens OX=9606 GN=TIMM50 PE=1 SV=1	11.866	20.3524	21.9687	22.2437	NA	NA	-1.8913	--	0.275
A0A3B3IRW2	MOGS	Mannosyl-oligosaccharide glucosidase OS=Homo sapiens OX=9606 GN=MOGS PE=1 SV=1	62.248	22.3261	22.5429	20.6699	-0.2168		1.6562	+	-1.873	-
G3V580	PRMT5	Protein arginine N-methyltransferase 5 (Fragment) OS=Homo sapiens OX=9606 GN=PRMT5 PE=1 SV=1	20.375	23.6341	22.9044	21.7716	0.7297		1.8625	++	-1.1328	-
Q14137	BOP1	Ribosome biogenesis protein BOP1 OS=Homo sapiens OX=9606 GN=BOP1 PE=1 SV=2	83.629	22.944	21.3898	23.2452	1.5542	+	-0.3012		1.8554	+
P19784	CSNK2A2	Casein kinase II subunit alpha OS=Homo sapiens OX=9606 GN=CSNK2A2 PE=1 SV=1	41.213	25.7983	23.9434	24.7962	1.8549	+	1.0021	+	0.8528
F5GYF8	SIPA1L1	Signal-induced proliferation-associated 1-like protein 1 OS=Homo sapiens OX=9606 GN=SIPA1L1 PE=1 SV=1	139.48	23.0263	21.1728	22.1677	1.8535	+	0.8586		0.9949
H7C1I0	SLC35E1	Solute carrier family 35 member E1 (Fragment) OS=Homo sapiens OX=9606 GN=SLC35E1 PE=1 SV=2	38.265	21.3886	20.1093	21.9558	1.2793	+	-0.5672		1.8465	+
Q14008	CKAP5	Cytoskeleton-associated protein 5 OS=Homo sapiens OX=9606 GN=CKAP5 PE=1 SV=3	225.49	27.8569	26.0153	27.7288	1.8416	+	0.1281		1.7135	+
J3KT62	NSRP1	Nuclear speckle-splicing regulatory protein 1 OS=Homo sapiens OX=9606 GN=NSRP1 PE=1 SV=1	4.6682	22.2513	20.4111	21.8969	1.8402	+	0.3544		1.4858	+
P49448	GLUD2	Glutamate dehydrogenase 2, mitochondrial OS=Homo sapiens OX=9606 GN=GLUD2 PE=1 SV=2	61.433	21.5883	23.1731	21.334	-1.5848	-	0.2543		-1.8391	-
P55201	BRPF1	Peregrin OS=Homo sapiens OX=9606 GN=BRPF1 PE=1 SV=2	137.5	23.3639	21.5262	23.2879	1.8377	+	0.076		1.7617	+
V9GYH0		Homeobox domain-containing protein (Fragment) OS=Homo sapiens OX=9606 PE=4 SV=1	14.727	24.4039	25.7904	23.9547	-1.3865	-	0.4492		-1.8357	-
Q8TF76	HASPIN	Serine/threonine-protein kinase haspin OS=Homo sapiens OX=9606 GN=HASPIN PE=1 SV=3	88.494	22.8118	21.0545	20.9807	1.7573	+	1.8311	+	-0.0738
Q7Z6E9	RBBP6	E3 ubiquitin-protein ligase RBBP6 OS=Homo sapiens OX=9606 GN=RBBP6 PE=1 SV=1	201.56	27.7317	25.9015	27.369	1.8302	+	0.3627		1.4675	+
H0YM23	ANKRD17	Ankyrin repeat domain-containing protein 17 (Fragment) OS=Homo sapiens OX=9606 GN=ANKRD17 PE=1 SV=1	263.25	26.4313	24.6088	26.1549	1.8225	+	0.2764		1.5461	+
Q9BQ75	CMSS1	Protein CMSS1 OS=Homo sapiens OX=9606 GN=CMSS1 PE=1 SV=2	31.884	27.5282	26.0951	27.9163	1.4331	+	-0.3881		1.8212	+
F5GYV5	ARL6IP4	ADP-ribosylation factor-like protein 6-interacting protein 4 (Fragment) OS=Homo sapiens OX=9606 GN=ARL6IP4 PE=1 SV=1	23.687	23.1045	24.4103	22.5938	-1.3058	-	0.5107		-1.8165	-
O15143	ARPC1B	Actin-related protein 2/3 complex subunit 1B OS=Homo sapiens OX=9606 GN=ARPC1B PE=1 SV=3	40.949	26.7491	25.1516	26.9674	1.5975	+	-0.2183		1.8158	+
E9PJ24	PHRF1	PHD and RING finger domain-containing protein 1 OS=Homo sapiens OX=9606 GN=PHRF1 PE=1 SV=1	178.22	25.9215	24.1108	25.1263	1.8107	+	0.7952		1.0155	+
Q5VUA4	ZNF318	Zinc finger protein 318 OS=Homo sapiens OX=9606 GN=ZNF318 PE=1 SV=2	251.11	22.8295	21.0203	22.7036	1.8092	+	0.1259		1.6833	+
A0A087WW77	LLGL1	Lethal(2) giant larvae protein homolog 1 OS=Homo sapiens OX=9606 GN=LLGL1 PE=1 SV=1	114.43	22.7587	22.9221	24.5622	-0.1634		-1.8035	--	1.6401	+
P08708	RPS17	40S ribosomal protein S17 OS=Homo sapiens OX=9606 GN=RPS17 PE=1 SV=2	15.55	31.4981	33.2986	32.3018	-1.8005	-	-0.8037		-0.9968
P09382	LGALS1	Galectin-1 OS=Homo sapiens OX=9606 GN=LGALS1 PE=1 SV=2	14.716	20.7901	22.1471	20.3472	-1.357	-	NA	NA	-1.7999	-
Q9BYC5	FUT8	Alpha-(1,6)-fucosyltransferase OS=Homo sapiens OX=9606 GN=FUT8 PE=1 SV=2	66.515	21.883	23.6811	21.8972	-1.7981	-	NA	NA	-1.7839	-
Q5JXX6	MORF4L2	Mortality factor 4-like protein 2 (Fragment) OS=Homo sapiens OX=9606 GN=MORF4L2 PE=1 SV=1	7.3411	22.4392	22.0439	23.8386	0.3953		-1.3994	-	1.7947	+
P18583	SON	Protein SON OS=Homo sapiens OX=9606 GN=SON PE=1 SV=4	263.83	25.205	23.958	23.4161	1.247	+	1.7889	+	-0.5419
H0YC17	TNIP1	TNFAIP3-interacting protein 1 (Fragment) OS=Homo sapiens OX=9606 GN=TNIP1 PE=1 SV=1	16.818	21.3088	23.0932	21.5378	-1.7844	-	-0.229		-1.5554	-
Q9NZ45	CISD1	CDGSH iron-sulfur domain-containing protein 1 OS=Homo sapiens OX=9606 GN=CISD1 PE=1 SV=1	12.199	19.9542	20.3148	21.7381	NA	NA	-1.7839	--	1.4233	+
Q8N556	AFAP1	Actin filament-associated protein 1 OS=Homo sapiens OX=9606 GN=AFAP1 PE=1 SV=2	80.724	20.9654	19.226	21.0091	NA	NA	-0.0437		1.7831	+
Q96SB3	PPP1R9B	Neurabin-2 OS=Homo sapiens OX=9606 GN=PPP1R9B PE=1 SV=3	89.333	29.6226	28.3831	30.1649	1.2395	+	-0.5423		1.7818	+
B8ZZG1	MPP6	MAGUK p55 subfamily member 6 OS=Homo sapiens OX=9606 GN=MPP6 PE=1 SV=1	48.757	23.8139	23.396	22.0325	0.4179		1.7814	+	-1.3635	-
Q86V48	LUZP1	Leucine zipper protein 1 OS=Homo sapiens OX=9606 GN=LUZP1 PE=1 SV=2	120.27	29.0664	27.315	29.0931	1.7514	+	-0.0267		1.7781	+
I3L3E9	FEN1	Flap endonuclease 1 (Fragment) OS=Homo sapiens OX=9606 GN=FEN1 PE=1 SV=1	17.799	22.0369	22.9082	21.1314	-0.8713		0.9055		-1.7768	-
F5H6X6	GANAB	Neutral alpha-glucosidase AB OS=Homo sapiens OX=9606 GN=GANAB PE=1 SV=1	96.215	23.4376	24.5052	22.7319	-1.0676	-	0.7057		-1.7733	-
O75569	PRKRA	Interferon-inducible double-stranded RNA-dependent protein kinase activator A OS=Homo sapiens OX=9606 GN=PRKRA PE=1 SV=1	34.404	22.6285	21.1862	22.9575	1.4423	+	-0.329		1.7713	+
Q93062	RBPMS	RNA-binding protein with multiple splicing OS=Homo sapiens OX=9606 GN=RBPMS PE=1 SV=1	21.802	24.7022	25.5876	23.8172	-0.8854		0.885		-1.7704	-
A8K855	EFCAB7	EF-hand calcium-binding domain-containing protein 7 OS=Homo sapiens OX=9606 GN=EFCAB7 PE=1 SV=1	71.981	21.4407	19.6706	19.9241	1.7701	+	1.5166	+	0.2535
O00291	HIP1	Huntingtin-interacting protein 1 OS=Homo sapiens OX=9606 GN=HIP1 PE=1 SV=5	116.22	24.6997	25.4158	23.646	-0.7161		1.0537	+	-1.7698	-
E9PMJ3	RNH1	Ribonuclease inhibitor (Fragment) OS=Homo sapiens OX=9606 GN=RNH1 PE=1 SV=1	20.475	20.1098	21.8765	20.2638	-1.7667	-	NA	NA	-1.6127	-
Q01085	TIAL1	Nucleolysin TIAR OS=Homo sapiens OX=9606 GN=TIAL1 PE=1 SV=1	41.59	25.7334	25.9167	24.1503	-0.1833		1.5831	+	-1.7664	-
Q6P087	RPUSD3	Mitochondrial mRNA pseudouridine synthase RPUSD3 OS=Homo sapiens OX=9606 GN=RPUSD3 PE=1 SV=3	38.46	21.0842	22.8384	21.0727	-1.7542	-	0.0115		-1.7657	-
P52907	CAPZA1	F-actin-capping protein subunit alpha-1 OS=Homo sapiens OX=9606 GN=CAPZA1 PE=1 SV=3	32.922	30.0982	29.0464	30.8036	1.0518	+	-0.7054		1.7572	+
Q5JU97	ZBTB43	Zinc finger and BTB domain-containing protein 43 (Fragment) OS=Homo sapiens OX=9606 GN=ZBTB43 PE=1 SV=8	21.817	21.6029	23.3594	22.8219	-1.7565	-	-1.219	-	-0.5375
Q00013	MPP1	55 kDa erythrocyte membrane protein OS=Homo sapiens OX=9606 GN=MPP1 PE=1 SV=2	52.296	23.3561	23.214	21.6018	0.1421		1.7543	+	-1.6122	-
O15014	ZNF609	Zinc finger protein 609 OS=Homo sapiens OX=9606 GN=ZNF609 PE=1 SV=2	151.19	23.3724	21.6277	21.7768	1.7447	+	1.5956	+	0.1491
C9JDH9	STK25	Serine/threonine-protein kinase 25 (Fragment) OS=Homo sapiens OX=9606 GN=STK25 PE=1 SV=1	16.366	22.6252	23.5816	21.8378	-0.9564		0.7874		-1.7438	-
Q2M1P5	KIF7	Kinesin-like protein KIF7 OS=Homo sapiens OX=9606 GN=KIF7 PE=1 SV=2	150.59	21.6024	19.9812	21.7194	1.6212	+	-0.117		1.7382	+
A0A3B3IRI2	CTPS1	CTP synthase OS=Homo sapiens OX=9606 GN=CTPS1 PE=1 SV=1	63.723	24.8103	23.1406	24.8724	1.6697	+	-0.0621		1.7318	+
Q9HAU5	UPF2	Regulator of nonsense transcripts 2 OS=Homo sapiens OX=9606 GN=UPF2 PE=1 SV=1	147.81	22.4267	22.5989	24.1569	-0.1722		-1.7302	--	1.558	+
J3KRR0	LIMD2	LIM domain containing 2, isoform CRA_b OS=Homo sapiens OX=9606 GN=LIMD2 PE=1 SV=1	9.5175	22.3347	23.6482	21.9199	-1.3135	-	0.4148		-1.7283	-
Q8WVM8	SCFD1	Sec1 family domain-containing protein 1 OS=Homo sapiens OX=9606 GN=SCFD1 PE=1 SV=4	72.379	23.235	24.9612	23.2989	-1.7262	-	-0.0639		-1.6623	-
H3BTI2	PSME3IP1	PSME3-interacting protein (Fragment) OS=Homo sapiens OX=9606 GN=PSME3IP1 PE=1 SV=1	13.124	21.6557	20.6224	22.3438	1.0333	+	-0.6881		1.7214	+
E9PJ21	HYOU1	Hypoxia up-regulated protein 1 (Fragment) OS=Homo sapiens OX=9606 GN=HYOU1 PE=1 SV=1	72.976	20.7101	22.4303	21.2625	-1.7202	-	-0.5524		-1.1678	-
P0DPH8	TUBA3D	Tubulin alpha-3D chain OS=Homo sapiens OX=9606 GN=TUBA3D PE=1 SV=1	49.959	21.025	22.6204	20.9004	-1.5954	-	NA	NA	-1.72	-
O15144	ARPC2	Actin-related protein 2/3 complex subunit 2 OS=Homo sapiens OX=9606 GN=ARPC2 PE=1 SV=1	34.333	26.1497	24.4808	26.1997	1.6689	+	-0.05		1.7189	+
Q96FS4	SIPA1	Signal-induced proliferation-associated protein 1 OS=Homo sapiens OX=9606 GN=SIPA1 PE=1 SV=1	112.15	24.9478	24.1349	25.8516	0.8129		-0.9038		1.7167	+
J3QLQ6	NOL11	Nucleolar protein 11 (Fragment) OS=Homo sapiens OX=9606 GN=NOL11 PE=1 SV=1	21.312	22.6216	21.0134	20.9058	1.6082	+	1.7158	+	-0.1076
P36542	ATP5F1C	ATP synthase subunit gamma, mitochondrial OS=Homo sapiens OX=9606 GN=ATP5F1C PE=1 SV=1	32.996	23.8847	23.4653	22.1746	0.4194		1.7101	+	-1.2907	-
S4R3B5	SEC61B	Protein transport protein Sec61 subunit beta OS=Homo sapiens OX=9606 GN=SEC61B PE=1 SV=1	4.8738	22.5378	23.5587	24.2462	-1.0209	-	-1.7084	-	0.6875
G3V5Q1	APEX1	DNA-(apurinic or apyrimidinic site) endonuclease (Fragment) OS=Homo sapiens OX=9606 GN=APEX1 PE=1 SV=1	27.125	22.6008	24.3054	22.5975	-1.7046	-	0.0033		-1.7079	-
Q9Y5S9	RBM8A	RNA-binding protein 8A OS=Homo sapiens OX=9606 GN=RBM8A PE=1 SV=1	19.889	27.692	25.9884	26.3981	1.7036	+	1.2939	+	0.4097
A0A3B3IRR6	C8orf33	UPF0488 protein C8orf33 OS=Homo sapiens OX=9606 GN=C8orf33 PE=1 SV=1	24.465	26.2439	24.5421	26.1626	1.7018	+	0.0813		1.6205	+
H0Y362	SLC30A7	Zinc transporter 7 (Fragment) OS=Homo sapiens OX=9606 GN=SLC30A7 PE=1 SV=2	9.8382	23.1129	24.411	22.7107	-1.2981	-	0.4022		-1.7003	-
P60059	SEC61G	Protein transport protein Sec61 subunit gamma OS=Homo sapiens OX=9606 GN=SEC61G PE=1 SV=1	7.7412	21.5433	22.0306	20.3309	-0.4873		1.2124	+	-1.6997	-
Q9HC77	CENPJ	Centromere protein J OS=Homo sapiens OX=9606 GN=CENPJ PE=1 SV=2	153	22.3566	20.6583	20.7554	1.6983	+	1.6012	+	NA	NA
P42695	NCAPD3	Condensin-2 complex subunit D3 OS=Homo sapiens OX=9606 GN=NCAPD3 PE=1 SV=2	168.89	24.3689	22.7429	22.6713	1.626	+	1.6976	+	-0.0716
G3XAG1	ZNF512	Zinc finger protein 512 OS=Homo sapiens OX=9606 GN=ZNF512 PE=1 SV=1	64.594	23.3318	23.0112	24.7057	0.3206		-1.3739	-	1.6945	+
P62805	H4C1	Histone H4 OS=Homo sapiens OX=9606 GN=H4C1 PE=1 SV=2	11.367	30.088	29.5746	28.3981	0.5134		1.6899	+	-1.1765	-
P68400	CSNK2A1	Casein kinase II subunit alpha OS=Homo sapiens OX=9606 GN=CSNK2A1 PE=1 SV=1	45.143	27.4032	25.7498	27.4354	1.6534	+	-0.0322		1.6856	+
I3L2Z5	MAZ	Myc-associated zinc finger protein (Fragment) OS=Homo sapiens OX=9606 GN=MAZ PE=1 SV=1	22.187	27.6875	26.0041	26.8394	1.6834	+	0.8481		0.8353
O43293	DAPK3	Death-associated protein kinase 3 OS=Homo sapiens OX=9606 GN=DAPK3 PE=1 SV=1	52.535	26.5065	24.8269	25.7646	1.6796	+	0.7419		0.9377
P32242	OTX1	Homeobox protein OTX1 OS=Homo sapiens OX=9606 GN=OTX1 PE=1 SV=1	37.327	24.0553	25.7311	24.9446	-1.6758	-	-0.8893		-0.7865
D6RDI2	LUC7L3	Luc7-like protein 3 (Fragment) OS=Homo sapiens OX=9606 GN=LUC7L3 PE=1 SV=1	20.677	24.4363	22.7616	24.1099	1.6747	+	0.3264		1.3483	+
Q8N5L8	RPP25L	Ribonuclease P protein subunit p25-like protein OS=Homo sapiens OX=9606 GN=RPP25L PE=1 SV=1	17.631	23.8608	22.7334	22.1869	1.1274	+	1.6739	+	-0.5465
Q6PJP8	DCLRE1A	DNA cross-link repair 1A protein OS=Homo sapiens OX=9606 GN=DCLRE1A PE=1 SV=3	116.4	20.318	19.4137	21.0838	0.9043		-0.7658		1.6701	+
E9PC41	IL1RL1	Interleukin-1 receptor-like 1 OS=Homo sapiens OX=9606 GN=IL1RL1 PE=1 SV=1	35.597	22.9103	21.5506	23.2187	1.3597	+	-0.3084		1.6681	+
Q9UHB6	LIMA1	LIM domain and actin-binding protein 1 OS=Homo sapiens OX=9606 GN=LIMA1 PE=1 SV=1	85.225	31.8509	30.6125	32.2792	1.2384	+	-0.4283		1.6667	+
C9JKI3	CAV1	Caveolin (Fragment) OS=Homo sapiens OX=9606 GN=CAV1 PE=1 SV=1	15.928	25.7983	25.0465	26.7093	0.7518		-0.911		1.6628	+
H7C3I1	ST13	Hsc70-interacting protein (Fragment) OS=Homo sapiens OX=9606 GN=ST13 PE=1 SV=1	16.219	23.8959	24.3013	22.6492	-0.4054		1.2467	+	-1.6521	-
Q5SVZ6	ZMYM1	Zinc finger MYM-type protein 1 OS=Homo sapiens OX=9606 GN=ZMYM1 PE=1 SV=1	128.72	21.1635	22.8092	22.4482	-1.6457	-	-1.2847	-	-0.361
K7EIN4	TMED1	Transmembrane emp24 domain-containing protein 1 OS=Homo sapiens OX=9606 GN=TMED1 PE=1 SV=1	9.6352	23.1511	24.7847	23.1526	-1.6336	-	-0.0015		-1.6321	-
Q9BTT6	LRRC1	Leucine-rich repeat-containing protein 1 OS=Homo sapiens OX=9606 GN=LRRC1 PE=1 SV=1	59.241	22.1872	22.6426	21.0097	-0.4554		1.1775	+	-1.6329	-
P07195	LDHB	L-lactate dehydrogenase B chain OS=Homo sapiens OX=9606 GN=LDHB PE=1 SV=2	36.638	28.0025	28.5571	26.9336	-0.5546		1.0689	+	-1.6235	-
Q15796	SMAD2	Mothers against decapentaplegic homolog 2 OS=Homo sapiens OX=9606 GN=SMAD2 PE=1 SV=1	52.306	25.9564	24.3344	25.3862	1.622	+	0.5702		1.0518	+
Q9BSJ8	ESYT1	Extended synaptotagmin-1 OS=Homo sapiens OX=9606 GN=ESYT1 PE=1 SV=1	122.85	22.2667	23.7121	22.091	-1.4454	-	0.1757		-1.6211	-
B1AVT0	CLK2	Dual-specificity protein kinase CLK2 OS=Homo sapiens OX=9606 GN=CLK2 PE=1 SV=1	59.874	23.3677	22.7885	21.7487	0.5792		1.619	+	-1.0398	-
Q14807	KIF22	Kinesin-like protein KIF22 OS=Homo sapiens OX=9606 GN=KIF22 PE=1 SV=5	73.261	22.319	20.7194	22.3299	1.5996	+	-0.0109		1.6105	+
Q9BQQ3	GORASP1	Golgi reassembly-stacking protein 1 OS=Homo sapiens OX=9606 GN=GORASP1 PE=1 SV=3	46.482	25.59	26.4056	24.7954	-0.8156		0.7946		-1.6102	-
B1AJQ6	STX12	Syntaxin-12 (Fragment) OS=Homo sapiens OX=9606 GN=STX12 PE=1 SV=2	24.576	22.8592	23.0154	21.407	-0.1562		1.4522	+	-1.6084	-
P30837	ALDH1B1	Aldehyde dehydrogenase X, mitochondrial OS=Homo sapiens OX=9606 GN=ALDH1B1 PE=1 SV=3	57.206	20.6852	22.1731	20.5651	-1.4879	-	NA	NA	-1.608	-
Q9H329	EPB41L4B	Band 4.1-like protein 4B OS=Homo sapiens OX=9606 GN=EPB41L4B PE=2 SV=2	99.711	20.3786	21.9852	20.3982	-1.6066	-	-0.0196		-1.587	-
O15355	PPM1G	Protein phosphatase 1G OS=Homo sapiens OX=9606 GN=PPM1G PE=1 SV=1	59.271	23.2919	24.4427	24.8984	-1.1508	-	-1.6065	-	0.4557
B1AK87	CAPZB	F-actin-capping protein subunit beta OS=Homo sapiens OX=9606 GN=CAPZB PE=1 SV=1	29.295	30.1996	28.5932	29.6912	1.6064	+	0.5084		1.098	+
K7EQ23	NPC1	NPC intracellular cholesterol transporter 1 (Fragment) OS=Homo sapiens OX=9606 GN=NPC1 PE=1 SV=1	108.06	21.9425	21.3621	22.9683	0.5804		-1.0258	-	1.6062	+
Q6P1L8	MRPL14	39S ribosomal protein L14, mitochondrial OS=Homo sapiens OX=9606 GN=MRPL14 PE=1 SV=1	15.947	21.9763	20.7832	22.3881	1.1931	+	-0.4118		1.6049	+
Q8IZH2	XRN1	5-3 exoribonuclease 1 OS=Homo sapiens OX=9606 GN=XRN1 PE=1 SV=1	194.1	27.3127	26.0227	27.6254	1.29	+	-0.3127		1.6027	+
A0A3B3ISR7	DDX10	RNA helicase OS=Homo sapiens OX=9606 GN=DDX10 PE=1 SV=1	77.798	24.0451	23.3616	22.4445	0.6835		1.6006	+	-0.9171
J3KP30	DNTTIP2	Deoxynucleotidyltransferase terminal-interacting protein 2 OS=Homo sapiens OX=9606 GN=DNTTIP2 PE=1 SV=1	66.174	21.9892	20.6969	20.3891	1.2923	+	1.6001	+	NA	NA
A0A087X044	AGAP1	Arf-GAP with GTPase, ANK repeat and PH domain-containing protein 1 OS=Homo sapiens OX=9606 GN=AGAP1 PE=1 SV=1	38.134	21.635	21.4228	20.0366	0.2122		1.5984	+	-1.3862	-
Q69YN4	VIRMA	Protein virilizer homolog OS=Homo sapiens OX=9606 GN=VIRMA PE=1 SV=2	202.02	23.301	22.0325	23.6293	1.2685	+	-0.3283		1.5968	+
Q9Y3B3	TMED7	Transmembrane emp24 domain-containing protein 7 OS=Homo sapiens OX=9606 GN=TMED7 PE=1 SV=2	25.171	26.1828	27.4945	27.7794	-1.3117	-	-1.5966	-	0.2849
F1T0I1	SEC16A	Protein transport protein sec16 OS=Homo sapiens OX=9606 GN=SEC16A PE=1 SV=1	249.48	26.5959	27.1263	25.5298	-0.5304		1.0661	+	-1.5965	-
Q9NVN8	GNL3L	Guanine nucleotide-binding protein-like 3-like protein OS=Homo sapiens OX=9606 GN=GNL3L PE=1 SV=1	65.572	26.1465	24.5512	25.8895	1.5953	+	0.257		1.3383	+
H0YKA7	NUSAP1	Nucleolar and spindle-associated protein 1 OS=Homo sapiens OX=9606 GN=NUSAP1 PE=1 SV=1	8.4647	23.3359	23.9273	24.9297	-0.5914		-1.5938	-	1.0024	+
A0A0C4DG89	DDX46	RNA helicase OS=Homo sapiens OX=9606 GN=DDX46 PE=1 SV=1	117.46	23.7111	25.3048	24.8122	-1.5937	-	-1.1011	-	-0.4926
Q16560	SNRNP35	U11/U12 small nuclear ribonucleoprotein 35 kDa protein OS=Homo sapiens OX=9606 GN=SNRNP35 PE=1 SV=1	29.45	22.1995	20.6065	20.7074	1.593	+	1.4921	+	0.1009
O95405	ZFYVE9	Zinc finger FYVE domain-containing protein 9 OS=Homo sapiens OX=9606 GN=ZFYVE9 PE=1 SV=2	156.4	26.8867	25.2954	26.5938	1.5913	+	0.2929		1.2984	+
Q9H3U1	UNC45A	Protein unc-45 homolog A OS=Homo sapiens OX=9606 GN=UNC45A PE=1 SV=1	103.08	22.9747	24.3181	22.7274	-1.3434	-	0.2473		-1.5907	-
Q8IYA8	IHO1	Interactor of HORMAD1 protein 1 OS=Homo sapiens OX=9606 GN=IHO1 PE=1 SV=2	66.342	23.9241	23.2591	24.8479	0.665		-0.9238		1.5888	+
P56182	RRP1	Ribosomal RNA processing protein 1 homolog A OS=Homo sapiens OX=9606 GN=RRP1 PE=1 SV=1	52.839	23.9983	24.5539	22.9662	-0.5556		1.0321	+	-1.5877	-
P00918	CA2	Carbonic anhydrase 2 OS=Homo sapiens OX=9606 GN=CA2 PE=1 SV=2	29.246	23.5161	24.4473	22.8654	-0.9312		0.6507		-1.5819	-
B4DSN5	PTPN1	Tyrosine-protein phosphatase non-receptor type OS=Homo sapiens OX=9606 GN=PTPN1 PE=1 SV=1	41.26	21.3654	19.7842	20.9776	1.5812	+	0.3878		1.1934	+
Q96GA3	LTV1	Protein LTV1 homolog OS=Homo sapiens OX=9606 GN=LTV1 PE=1 SV=1	54.854	27.1182	28.4768	26.8987	-1.3586	-	0.2195		-1.5781	-
A0A494BZZ6	NTHL1	Endonuclease III-like protein 1 (Fragment) OS=Homo sapiens OX=9606 GN=NTHL1 PE=1 SV=1	22.773	25.7862	24.213	25.165	1.5732	+	0.6212		0.952
Q8ND56	LSM14A	Protein LSM14 homolog A OS=Homo sapiens OX=9606 GN=LSM14A PE=1 SV=3	50.529	25.2208	23.6498	24.3337	1.571	+	0.8871		0.6839
Q9HCM4	EPB41L5	Band 4.1-like protein 5 OS=Homo sapiens OX=9606 GN=EPB41L5 PE=1 SV=3	81.855	25.888	27.4565	26.2539	-1.5685	-	-0.3659		-1.2026	-
F8WE42	NOL8	Nucleolar protein 8 (Fragment) OS=Homo sapiens OX=9606 GN=NOL8 PE=1 SV=8	108.45	21.1314	19.7901	21.3569	1.3413	+	-0.2255		1.5668	+
Q86UK7	ZNF598	E3 ubiquitin-protein ligase ZNF598 OS=Homo sapiens OX=9606 GN=ZNF598 PE=1 SV=1	98.636	25.5296	23.9802	25.5427	1.5494	+	-0.0131		1.5625	+
J3QRU4	VAMP2	Synaptobrevin-2 OS=Homo sapiens OX=9606 GN=VAMP2 PE=3 SV=2	12.251	22.4177	22.3099	23.8689	0.1078		-1.4512	-	1.559	+
B0QY01	TOM1	Target of Myb protein 1 (Fragment) OS=Homo sapiens OX=9606 GN=TOM1 PE=1 SV=8	36.965	22.0555	20.4967	20.8764	1.5588	+	1.1791	+	0.3797
P50454	SERPINH1	Serpin H1 OS=Homo sapiens OX=9606 GN=SERPINH1 PE=1 SV=2	46.44	23.2331	24.7402	23.1832	-1.5071	-	0.0499		-1.557	-
M0QZL9	LSR	Lipolysis-stimulated lipoprotein receptor (Fragment) OS=Homo sapiens OX=9606 GN=LSR PE=1 SV=1	11.965	21.7451	21.6645	20.1141	0.0806		NA	NA	-1.5504	-
A0A087X1W8	CADM1	Cell adhesion molecule 1 OS=Homo sapiens OX=9606 GN=CADM1 PE=1 SV=1	45.676	25.7577	26.2264	24.6764	-0.4687		1.0813	+	-1.55	-
Q92747	ARPC1A	Actin-related protein 2/3 complex subunit 1A OS=Homo sapiens OX=9606 GN=ARPC1A PE=2 SV=2	41.569	23.7257	22.1767	22.8553	1.549	+	0.8704		0.6786
Q13347	EIF3I	Eukaryotic translation initiation factor 3 subunit I OS=Homo sapiens OX=9606 GN=EIF3I PE=1 SV=1	36.501	22.2166	22.8836	21.3361	-0.667		0.8805		-1.5475	-
Q8N6R0	EEF1AKNMT	eEF1A lysine and N-terminal methyltransferase OS=Homo sapiens OX=9606 GN=EEF1AKNMT PE=1 SV=1	78.767	22.4335	21.4744	20.8863	0.9591		1.5472	+	-0.5881
E7EM50	PIGG	GPI ethanolamine phosphate transferase 2 OS=Homo sapiens OX=9606 GN=PIGG PE=1 SV=1	51.236	22.8184	24.3643	23.0024	-1.5459	-	-0.184		-1.3619	-
F2Z393	TALDO1	Transaldolase OS=Homo sapiens OX=9606 GN=TALDO1 PE=1 SV=1	35.328	23.4446	24.0141	22.4693	-0.5695		0.9753		-1.5448	-
P14625	HSP90B1	Endoplasmin OS=Homo sapiens OX=9606 GN=HSP90B1 PE=1 SV=1	92.468	26.6429	27.3738	25.8293	-0.7309		0.8136		-1.5445	-
H0YHL1	DCTN2	Dynactin subunit 2 (Fragment) OS=Homo sapiens OX=9606 GN=DCTN2 PE=1 SV=1	14.207	23.4571	22.0142	21.9157	1.4429	+	1.5414	+	-0.0985
O43670	ZNF207	BUB3-interacting and GLEBS motif-containing protein ZNF207 OS=Homo sapiens OX=9606 GN=ZNF207 PE=1 SV=1	50.75	26.1789	24.6403	25.7896	1.5386	+	0.3893		1.1493	+
H7C5K4	CCDC80	Coiled-coil domain-containing protein 80 (Fragment) OS=Homo sapiens OX=9606 GN=CCDC80 PE=1 SV=1	30.444	20.6933	22.0455	22.2313	-1.3522	-	-1.538	-	0.1858
E7ETU9	PLOD2	Procollagen-lysine 5-dioxygenase OS=Homo sapiens OX=9606 GN=PLOD2 PE=1 SV=1	81.169	21.3402	21.8147	20.2769	-0.4745		NA	NA	-1.5378	-
A0A087WW78	GPR89B	Golgi pH regulator B (Fragment) OS=Homo sapiens OX=9606 GN=GPR89B PE=3 SV=1	10.621	22.644	24.1817	23.1268	-1.5377	-	-0.4828		-1.0549	-
P67775	PPP2CA	Serine/threonine-protein phosphatase 2A catalytic subunit alpha isoform OS=Homo sapiens OX=9606 GN=PPP2CA PE=1 SV=1	35.594	23.8282	24.3367	22.7994	-0.5085		1.0288	+	-1.5373	-
Q5JVF3	PCID2	PCI domain-containing protein 2 OS=Homo sapiens OX=9606 GN=PCID2 PE=1 SV=2	46.029	24.3641	23.6374	25.1731	0.7267		-0.809		1.5357	+
P09543	CNP	2,3-cyclic-nucleotide 3-phosphodiesterase OS=Homo sapiens OX=9606 GN=CNP PE=1 SV=2	47.578	25.0767	24.3865	23.5426	0.6902		1.5341	+	-0.8439
Q96SZ6	CDK5RAP1	Mitochondrial tRNA methylthiotransferase CDK5RAP1 OS=Homo sapiens OX=9606 GN=CDK5RAP1 PE=1 SV=2	67.688	19.9701	21.9179	21.5038	NA	NA	-1.5337	-	-0.4141
X6RHB9	PITHD1	PITH domain-containing protein 1 (Fragment) OS=Homo sapiens OX=9606 GN=PITHD1 PE=1 SV=1	8.1418	21.5028	23.0356	22.7992	-1.5328	-	-1.2964	-	-0.2364
P30825	SLC7A1	High affinity cationic amino acid transporter 1 OS=Homo sapiens OX=9606 GN=SLC7A1 PE=1 SV=1	67.638	20.1584	20.0855	21.6139	NA	NA	-1.4555	-	1.5284	+
Q92785	DPF2	Zinc finger protein ubi-d4 OS=Homo sapiens OX=9606 GN=DPF2 PE=1 SV=2	44.155	22.3472	20.8203	21.756	1.5269	+	0.5912		0.9357
P47756	CAPZB	F-actin-capping protein subunit beta OS=Homo sapiens OX=9606 GN=CAPZB PE=1 SV=4	31.35	25.5227	23.9984	24.4483	1.5243	+	1.0744	+	0.4499
Q8IUF8	RIOX2	Ribosomal oxygenase 2 OS=Homo sapiens OX=9606 GN=RIOX2 PE=1 SV=1	52.8	24.0646	22.5432	23.0012	1.5214	+	1.0634	+	0.458
M0R072	TMED5	Transmembrane emp24 domain-containing protein 5 OS=Homo sapiens OX=9606 GN=TMED5 PE=1 SV=1	12.974	24.0933	25.0023	25.609	-0.909		-1.5157	-	0.6067
O75844	ZMPSTE24	CAAX prenyl protease 1 homolog OS=Homo sapiens OX=9606 GN=ZMPSTE24 PE=1 SV=2	54.812	22.8318	23.8903	22.3751	-1.0585	-	0.4567		-1.5152	-
P61326	MAGOH	Protein mago nashi homolog OS=Homo sapiens OX=9606 GN=MAGOH PE=1 SV=1	17.163	27.8024	26.6879	26.2885	1.1145	+	1.5139	+	-0.3994
Q96AG4	LRRC59	Leucine-rich repeat-containing protein 59 OS=Homo sapiens OX=9606 GN=LRRC59 PE=1 SV=1	34.93	26.2433	27.7558	26.645	-1.5125	-	-0.4017		-1.1108	-
Q5TB53	TM9SF3	Transmembrane 9 superfamily member (Fragment) OS=Homo sapiens OX=9606 GN=TM9SF3 PE=1 SV=8	29.881	24.6337	26.1454	24.8633	-1.5117	-	-0.2296		-1.2821	-
O75531	BANF1	Barrier-to-autointegration factor OS=Homo sapiens OX=9606 GN=BANF1 PE=1 SV=1	10.058	25.9694	27.0988	25.5893	-1.1294	-	0.3801		-1.5095	-
Q9UJV9	DDX41	Probable ATP-dependent RNA helicase DDX41 OS=Homo sapiens OX=9606 GN=DDX41 PE=1 SV=2	69.837	26.7993	27.315	25.8074	-0.5157		0.9919		-1.5076	-
G3V1Q4	SEPTIN7	Septin-7 OS=Homo sapiens OX=9606 GN=SEPTIN7 PE=1 SV=2	46.566	23.2943	22.8643	21.7903	0.43		1.504	+	-1.074	-
G5E9W8	GYG1	Glycogenin 1, isoform CRA_e OS=Homo sapiens OX=9606 GN=GYG1 PE=1 SV=1	21.51	21.5159	20.0153	21.2293	1.5006	+	0.2866		NA	NA
Q5T092	RER1	Protein RER1 (Fragment) OS=Homo sapiens OX=9606 GN=RER1 PE=1 SV=1	18.388	24.8892	25.7261	26.3853	-0.8369		-1.4961	-	0.6592
A1L390	PLEKHG3	Pleckstrin homology domain-containing family G member 3 OS=Homo sapiens OX=9606 GN=PLEKHG3 PE=1 SV=1	134.41	24.5439	24.0874	25.5832	0.4565		-1.0393	-	1.4958	+
E9PLF1	GSTM2	Glutathione S-transferase Mu 2 (Fragment) OS=Homo sapiens OX=9606 GN=GSTM2 PE=1 SV=2	17.369	22.276	21.3282	20.7809	0.9478		1.4951	+	-0.5473
Q8WVC0	LEO1	RNA polymerase-associated protein LEO1 OS=Homo sapiens OX=9606 GN=LEO1 PE=1 SV=1	75.403	27.3679	25.8738	26.8502	1.4941	+	0.5177		0.9764
P52756	RBM5	RNA-binding protein 5 OS=Homo sapiens OX=9606 GN=RBM5 PE=1 SV=2	92.153	21.7595	21.4728	22.9516	0.2867		-1.1921	-	1.4788	+
Q9UHB9	SRP68	Signal recognition particle subunit SRP68 OS=Homo sapiens OX=9606 GN=SRP68 PE=1 SV=2	70.729	23.0335	23.9028	22.4257	-0.8693		0.6078		-1.4771	-
Q5TC82	RC3H1	Roquin-1 OS=Homo sapiens OX=9606 GN=RC3H1 PE=1 SV=1	125.73	22.9076	21.431	22.5299	1.4766	+	0.3777		1.0989	+
E9PLN6	EYA4	Eyes absent homolog OS=Homo sapiens OX=9606 GN=EYA4 PE=1 SV=1	66.976	23.6512	25.1264	24.5567	-1.4752	-	-0.9055		-0.5697
B7Z645	SYNCRIP	Heterogeneous nuclear ribonucleoprotein Q OS=Homo sapiens OX=9606 GN=SYNCRIP PE=1 SV=1	52.046	24.3138	25.788	24.4758	-1.4742	-	-0.162		-1.3122	-
H7C519	NT5DC2	5-nucleotidase domain-containing protein 2 (Fragment) OS=Homo sapiens OX=9606 GN=NT5DC2 PE=1 SV=1	23.373	21.6461	20.1845	20.1728	1.4616	+	1.4733	+	-0.0117
P05783	KRT18	Keratin, type I cytoskeletal 18 OS=Homo sapiens OX=9606 GN=KRT18 PE=1 SV=2	48.057	27.9226	29.3124	27.8402	-1.3898	-	0.0824		-1.4722	-
Q9BWJ5	SF3B5	Splicing factor 3B subunit 5 OS=Homo sapiens OX=9606 GN=SF3B5 PE=1 SV=1	10.135	25.2402	24.4904	25.9623	0.7498		-0.7221		1.4719	+
O60299	LZTS3	Leucine zipper putative tumor suppressor 3 OS=Homo sapiens OX=9606 GN=LZTS3 PE=2 SV=1	71.79	23.1539	23.7068	22.2358	-0.5529		0.9181		-1.471	-
H3BV80	RNPS1	RNA-binding protein with serine-rich domain 1 OS=Homo sapiens OX=9606 GN=RNPS1 PE=1 SV=2	24.561	27.9159	26.4454	26.8238	1.4705	+	1.0921	+	0.3784
A0A3B3IT82	BLM	DNA helicase OS=Homo sapiens OX=9606 GN=BLM PE=1 SV=1	156.04	27.081	26.0272	27.4968	1.0538	+	-0.4158		1.4696	+
P25705	ATP5F1A	ATP synthase subunit alpha, mitochondrial OS=Homo sapiens OX=9606 GN=ATP5F1A PE=1 SV=1	59.75	25.524	25.8522	24.3827	-0.3282		1.1413	+	-1.4695	-
Q7L4I2	RSRC2	Arginine/serine-rich coiled-coil protein 2 OS=Homo sapiens OX=9606 GN=RSRC2 PE=1 SV=1	50.559	22.1883	21.5214	22.9871	0.6669		-0.7988		1.4657	+
D6R955	PITX1	Pituitary homeobox 1 (Fragment) OS=Homo sapiens OX=9606 GN=PITX1 PE=1 SV=1	12.445	22.9639	21.636	21.4988	1.3279	+	1.4651	+	-0.1372
P17275	JUNB	Transcription factor jun-B OS=Homo sapiens OX=9606 GN=JUNB PE=1 SV=1	35.879	22.4613	21.4784	22.9433	0.9829		-0.482		1.4649	+
K7EKF3	ERCC2	DNA helicase (Fragment) OS=Homo sapiens OX=9606 GN=ERCC2 PE=1 SV=1	22.548	21.4342	20.5588	22.023	0.8754		-0.5888		1.4642	+
Q9ULC4	MCTS1	Malignant T-cell-amplified sequence 1 OS=Homo sapiens OX=9606 GN=MCTS1 PE=1 SV=1	20.555	22.8906	22.7563	21.4291	0.1343		1.4615	+	-1.3272	-
A0A3B3ITZ9	THRAP3	Thyroid hormone receptor-associated protein 3 OS=Homo sapiens OX=9606 GN=THRAP3 PE=1 SV=1	103.52	30.3749	29.4356	30.8966	0.9393		-0.5217		1.461	+
Q02040	AKAP17A	A-kinase anchor protein 17A OS=Homo sapiens OX=9606 GN=AKAP17A PE=1 SV=2	80.735	23.4319	21.9715	23.2633	1.4604	+	0.1686		1.2918	+
Q8IXM3	MRPL41	39S ribosomal protein L41, mitochondrial OS=Homo sapiens OX=9606 GN=MRPL41 PE=1 SV=1	15.383	23.2687	24.7288	23.9175	-1.4601	-	-0.6488		-0.8113
Q7L576	CYFIP1	Cytoplasmic FMR1-interacting protein 1 OS=Homo sapiens OX=9606 GN=CYFIP1 PE=1 SV=1	145.18	23.3558	24.8135	23.6118	-1.4577	-	-0.256		-1.2017	-
P07237	P4HB	Protein disulfide-isomerase OS=Homo sapiens OX=9606 GN=P4HB PE=1 SV=3	57.116	24.7983	24.2602	23.3407	0.5381		1.4576	+	-0.9195
C9JZI7	NAP1L4	Nucleosome assembly protein 1-like 4 (Fragment) OS=Homo sapiens OX=9606 GN=NAP1L4 PE=1 SV=1	31.839	22.1653	21.1602	20.7136	1.0051	+	1.4517	+	-0.4466
B1AMU7	EXOSC1	Exosome complex component CSL4 (Fragment) OS=Homo sapiens OX=9606 GN=EXOSC1 PE=1 SV=2	17.789	22.8118	22.7327	21.3609	0.0791		1.4509	+	-1.3718	-
P84090	ERH	Enhancer of rudimentary homolog OS=Homo sapiens OX=9606 GN=ERH PE=1 SV=1	12.259	29.4689	28.0188	28.9659	1.4501	+	0.503		0.9471
A0A087X2I5	LSM7	U6 snRNA-associated Sm-like protein LSm7 OS=Homo sapiens OX=9606 GN=LSM7 PE=1 SV=1	5.5062	22.9849	22.3127	23.7604	0.6722		-0.7755		1.4477	+
A0A0A0MRM8	MYO6	Unconventional myosin-6 OS=Homo sapiens OX=9606 GN=MYO6 PE=1 SV=1	145.01	30.4327	28.9864	29.9048	1.4463	+	0.5279		0.9184
Q13885	TUBB2A	Tubulin beta-2A chain OS=Homo sapiens OX=9606 GN=TUBB2A PE=1 SV=1	49.906	23.3537	24.0885	22.6453	-0.7348		0.7084		-1.4432	-
Q9UDT1	RHBDD2	Rhomboid domain-containing protein 2 OS=Homo sapiens OX=9606 GN=RHBDD2 PE=1 SV=1	8.3796	23.6336	25.0751	23.6706	-1.4415	-	-0.037		-1.4045	-
P17028	ZNF24	Zinc finger protein 24 OS=Homo sapiens OX=9606 GN=ZNF24 PE=1 SV=4	42.155	26.3564	27.4391	25.998	-1.0827	-	0.3584		-1.4411	-
O15145	ARPC3	Actin-related protein 2/3 complex subunit 3 OS=Homo sapiens OX=9606 GN=ARPC3 PE=1 SV=3	20.546	27.6003	26.3142	27.753	1.2861	+	-0.1527		1.4388	+
Q9UQ35	SRRM2	Serine/arginine repetitive matrix protein 2 OS=Homo sapiens OX=9606 GN=SRRM2 PE=1 SV=2	299.61	28.9996	27.5635	28.3083	1.4361	+	0.6913		0.7448
F5GXW5	C12orf57	Protein C10 OS=Homo sapiens OX=9606 GN=C12orf57 PE=1 SV=1	9.9953	23.4299	24.8659	24.6549	-1.436	-	-1.225	-	-0.211
Q08379	GOLGA2	Golgin subfamily A member 2 OS=Homo sapiens OX=9606 GN=GOLGA2 PE=1 SV=3	113.08	28.5337	29.9666	28.7247	-1.4329	-	-0.191		-1.2419	-
Q8WUM4	PDCD6IP	Programmed cell death 6-interacting protein OS=Homo sapiens OX=9606 GN=PDCD6IP PE=1 SV=1	96.022	23.1516	22.5278	21.7191	0.6238		1.4325	+	-0.8087
E5RJR5	SKP1	S-phase kinase-associated protein 1 OS=Homo sapiens OX=9606 GN=SKP1 PE=1 SV=1	18.72	26.9549	27.6439	26.2156	-0.689		0.7393		-1.4283	-
P28300	LOX	Protein-lysine 6-oxidase OS=Homo sapiens OX=9606 GN=LOX PE=1 SV=2	46.944	24.0008	25.3566	23.9302	-1.3558	-	0.0706		-1.4264	-
Q16352	INA	Alpha-internexin OS=Homo sapiens OX=9606 GN=INA PE=1 SV=2	55.39	28.7309	29.3268	27.9006	-0.5959		0.8303		-1.4262	-
H0YD72	PPFIA1	Liprin-alpha-1 (Fragment) OS=Homo sapiens OX=9606 GN=PPFIA1 PE=1 SV=1	25.982	23.7344	22.3191	22.3167	1.4153	+	1.4177	+	-0.0024
P19525	EIF2AK2	Interferon-induced, double-stranded RNA-activated protein kinase OS=Homo sapiens OX=9606 GN=EIF2AK2 PE=1 SV=2	62.094	24.7632	23.3468	24.6824	1.4164	+	0.0808		1.3356	+
Q9H2D6	TRIOBP	TRIO and F-actin-binding protein OS=Homo sapiens OX=9606 GN=TRIOBP PE=1 SV=3	261.37	21.0456	22.4598	21.0473	-1.4142	-	-0.0017		-1.4125	-
S4R3H4	ACIN1	Apoptotic chromatin condensation inducer in the nucleus OS=Homo sapiens OX=9606 GN=ACIN1 PE=1 SV=1	145.44	26.9151	25.5013	26.2291	1.4138	+	0.686		0.7278
Q86TJ2	TADA2B	Transcriptional adapter 2-beta OS=Homo sapiens OX=9606 GN=TADA2B PE=1 SV=2	48.47	19.8936	22.1402	21.3042	NA	NA	-1.4106	-	-0.836
P62861	FAU	40S ribosomal protein S30 OS=Homo sapiens OX=9606 GN=FAU PE=1 SV=1	6.6478	26.7378	28.146	27.3405	-1.4082	-	-0.6027		-0.8055
A0A2R8Y695	IQSEC1	IQ motif and SEC7 domain-containing protein 1 (Fragment) OS=Homo sapiens OX=9606 GN=IQSEC1 PE=1 SV=1	87.806	21.2358	22.3407	20.933	-1.1049	-	NA	NA	-1.4077	-
E9PMG4	WRAP53	Telomerase Cajal body protein 1 OS=Homo sapiens OX=9606 GN=WRAP53 PE=1 SV=1	55.397	21.9703	22.1642	20.757	-0.1939		1.2133	+	-1.4072	-
Q9UHR4	BAIAP2L1	Brain-specific angiogenesis inhibitor 1-associated protein 2-like protein 1 OS=Homo sapiens OX=9606 GN=BAIAP2L1 PE=1 SV=2	56.882	24.715	23.678	23.3123	1.037	+	1.4027	+	-0.3657
Q96A65	EXOC4	Exocyst complex component 4 OS=Homo sapiens OX=9606 GN=EXOC4 PE=1 SV=1	110.5	21.6156	22.0491	20.6468	-0.4335		0.9688		-1.4023	-
K7ESJ4	PDCD5	Programmed cell death protein 5 OS=Homo sapiens OX=9606 GN=PDCD5 PE=1 SV=1	7.4683	21.9303	23.332	22.7289	-1.4017	-	-0.7986		-0.6031
P82909	MRPS36	28S ribosomal protein S36, mitochondrial OS=Homo sapiens OX=9606 GN=MRPS36 PE=1 SV=2	11.466	22.7837	24.0964	22.6963	-1.3127	-	0.0874		-1.4001	-
I3L1P4	PELP1	Proline-, glutamic acid- and leucine-rich protein 1 (Fragment) OS=Homo sapiens OX=9606 GN=PELP1 PE=1 SV=1	14.955	21.0506	22.4505	21.765	-1.3999	-	-0.7144		-0.6855
Q5TGY3	AHDC1	AT-hook DNA-binding motif-containing protein 1 OS=Homo sapiens OX=9606 GN=AHDC1 PE=1 SV=1	168.35	21.1415	20.4488	21.8485	NA	NA	-0.707		1.3997	+
Q9H307	PNN	Pinin OS=Homo sapiens OX=9606 GN=PNN PE=1 SV=5	81.627	27.1026	25.7054	25.8897	1.3972	+	1.2129	+	0.1843
Q60FE5	FLNA	Filamin-A OS=Homo sapiens OX=9606 GN=FLNA PE=1 SV=1	278.22	32.376	30.9833	32.3434	1.3927	+	0.0326		1.3601	+
C9JMN1	SMC6	Structural maintenance of chromosomes protein 6 (Fragment) OS=Homo sapiens OX=9606 GN=SMC6 PE=1 SV=1	84.519	22.345	20.9528	21.176	1.3922	+	1.169	+	0.2232
Q9Y2A7	NCKAP1	Nck-associated protein 1 OS=Homo sapiens OX=9606 GN=NCKAP1 PE=1 SV=1	128.79	24.5515	25.9424	25.6474	-1.3909	-	-1.0959	-	-0.295
Q9BR76	CORO1B	Coronin-1B OS=Homo sapiens OX=9606 GN=CORO1B PE=1 SV=1	54.234	27.5733	26.8227	28.2129	0.7506		-0.6396		1.3902	+
Q96N67	DOCK7	Dedicator of cytokinesis protein 7 OS=Homo sapiens OX=9606 GN=DOCK7 PE=1 SV=4	242.56	28.4028	27.0136	28.0094	1.3892	+	0.3934		0.9958
A0A590UJW6	ZCCHC14	Zinc finger CCHC domain-containing protein 14 OS=Homo sapiens OX=9606 GN=ZCCHC14 PE=1 SV=1	115.56	22.9891	21.8288	23.2178	1.1603	+	-0.2287		1.389	+
O43172	PRPF4	U4/U6 small nuclear ribonucleoprotein Prp4 OS=Homo sapiens OX=9606 GN=PRPF4 PE=1 SV=2	58.449	23.9482	23.726	22.5604	0.2222		1.3878	+	-1.1656	-
E9PCY5	TOP2B	DNA topoisomerase 2 (Fragment) OS=Homo sapiens OX=9606 GN=TOP2B PE=1 SV=1	130.48	22.2778	23.6654	23.0578	-1.3876	-	-0.78		-0.6076
Q92688	ANP32B	Acidic leucine-rich nuclear phosphoprotein 32 family member B OS=Homo sapiens OX=9606 GN=ANP32B PE=1 SV=1	28.787	25.8477	27.2332	26.7591	-1.3855	-	-0.9114		-0.4741
A0A0C4DGE4	STX3	Syntaxin-3 (Fragment) OS=Homo sapiens OX=9606 GN=STX3 PE=1 SV=1	23.243	23.7137	24.2946	22.9103	-0.5809		0.8034		-1.3843	-
A6NIZ0	NDEL1	Nuclear distribution protein nudE-like 1 OS=Homo sapiens OX=9606 GN=NDEL1 PE=1 SV=4	30.638	23.6714	23.3464	24.7292	0.325		-1.0578	-	1.3828	+
P09661	SNRPA1	U2 small nuclear ribonucleoprotein A OS=Homo sapiens OX=9606 GN=SNRPA1 PE=1 SV=2	28.415	26.0751	25.2598	26.6413	0.8153		-0.5662		1.3815	+
Q00059	TFAM	Transcription factor A, mitochondrial OS=Homo sapiens OX=9606 GN=TFAM PE=1 SV=1	29.096	24.5409	24.9199	23.5409	-0.379		1	+	-1.379	-
C9IZG4	CUTA	Protein CutA OS=Homo sapiens OX=9606 GN=CUTA PE=1 SV=1	14.401	22.5101	23.8886	22.6921	-1.3785	-	-0.182		-1.1965	-
Q9NYZ3	GTSE1	G2 and S phase-expressed protein 1 OS=Homo sapiens OX=9606 GN=GTSE1 PE=1 SV=3	76.644	23.1996	21.8218	22.1354	1.3778	+	1.0642	+	0.3136
P28289	TMOD1	Tropomodulin-1 OS=Homo sapiens OX=9606 GN=TMOD1 PE=1 SV=1	40.569	28.2298	26.8558	27.5757	1.374	+	0.6541		0.7199
E2QRB3	PYCR1	Pyrroline-5-carboxylate reductase OS=Homo sapiens OX=9606 GN=PYCR1 PE=1 SV=2	30.213	21.3952	22.7681	21.6178	-1.3729	-	-0.2226		-1.1503	-
M0R221	SNRPA	U1 small nuclear ribonucleoprotein A (Fragment) OS=Homo sapiens OX=9606 GN=SNRPA PE=1 SV=1	15.945	26.8584	28.1274	26.756	-1.269	-	0.1024		-1.3714	-
Q8WUH6	TMEM263	Transmembrane protein 263 OS=Homo sapiens OX=9606 GN=TMEM263 PE=1 SV=1	11.748	22.0087	23.108	21.7372	-1.0993	-	0.2715		-1.3708	-
Q9UEG4	ZNF629	Zinc finger protein 629 OS=Homo sapiens OX=9606 GN=ZNF629 PE=1 SV=2	96.619	25.6423	24.8691	26.2393	0.7732		-0.597		1.3702	+
Q07021	C1QBP	Complement component 1 Q subcomponent-binding protein, mitochondrial OS=Homo sapiens OX=9606 GN=C1QBP PE=1 SV=1	31.362	24.0172	24.6448	23.2753	-0.6276		0.7419		-1.3695	-
P63261	ACTG1	Actin, cytoplasmic 2 OS=Homo sapiens OX=9606 GN=ACTG1 PE=1 SV=1	41.792	36.0207	34.7365	36.1058	1.2842	+	-0.0851		1.3693	+
O00767	SCD	Acyl-CoA desaturase OS=Homo sapiens OX=9606 GN=SCD PE=1 SV=2	41.522	25.6958	27.0632	25.9402	-1.3674	-	-0.2444		-1.123	-
A0A3B3IRP5	CDC73	Parafibromin OS=Homo sapiens OX=9606 GN=CDC73 PE=1 SV=1	54.155	28.1998	26.8865	28.2538	1.3133	+	-0.054		1.3673	+
P47755	CAPZA2	F-actin-capping protein subunit alpha-2 OS=Homo sapiens OX=9606 GN=CAPZA2 PE=1 SV=3	32.949	28.2384	26.8719	28.1151	1.3665	+	0.1233		1.2432	+
G3V0G3	DDX56	RNA helicase OS=Homo sapiens OX=9606 GN=DDX56 PE=1 SV=1	41.653	22.3019	23.2248	21.8597	-0.9229		0.4422		-1.3651	-
Q6ZVM7	TOM1L2	TOM1-like protein 2 OS=Homo sapiens OX=9606 GN=TOM1L2 PE=1 SV=1	55.556	25.3723	24.6043	25.9677	0.768		-0.5954		1.3634	+
G3V394	MYO5A	Unconventional myosin-Va OS=Homo sapiens OX=9606 GN=MYO5A PE=1 SV=1	215.47	27.8339	26.4718	27.7926	1.3621	+	0.0413		1.3208	+
K7ES89	DUSP3	Dual specificity protein phosphatase (Fragment) OS=Homo sapiens OX=9606 GN=DUSP3 PE=1 SV=1	14.246	22.5738	22.0406	21.2131	0.5332		1.3607	+	-0.8275
Q9NXF7	DCAF16	DDB1- and CUL4-associated factor 16 OS=Homo sapiens OX=9606 GN=DCAF16 PE=1 SV=1	24.193	21.2368	22.3565	20.9965	-1.1197	-	0.2403		-1.36	-
C9JTK6	OLA1	Obg-like ATPase 1 (Fragment) OS=Homo sapiens OX=9606 GN=OLA1 PE=1 SV=1	12.302	23.8101	22.4515	23.3508	1.3586	+	0.4593		0.8993
Q16643	DBN1	Drebrin OS=Homo sapiens OX=9606 GN=DBN1 PE=1 SV=4	71.428	32.4896	31.1319	32.3101	1.3577	+	0.1795		1.1782	+
H7C2P7	MRPL23	39S ribosomal protein L23, mitochondrial (Fragment) OS=Homo sapiens OX=9606 GN=MRPL23 PE=1 SV=1	13.669	22.2582	23.6136	23.1735	-1.3554	-	-0.9153		-0.4401
Q12792	TWF1	Twinfilin-1 OS=Homo sapiens OX=9606 GN=TWF1 PE=1 SV=3	40.282	28.8219	27.5165	28.8714	1.3054	+	-0.0495		1.3549	+
A0A0A0MRP0	MAP7D3	MAP7 domain-containing protein 3 (Fragment) OS=Homo sapiens OX=9606 GN=MAP7D3 PE=1 SV=1	90.131	23.5818	22.2291	23.4117	1.3527	+	0.1701		1.1826	+
Q9H8Y8	GORASP2	Golgi reassembly-stacking protein 2 OS=Homo sapiens OX=9606 GN=GORASP2 PE=1 SV=3	47.145	27.1347	28.4853	27.8923	-1.3506	-	-0.7576		-0.593
A2AB88	PFDN6	Prefoldin subunit 6 OS=Homo sapiens OX=9606 GN=PFDN6 PE=1 SV=1	11.561	21.7011	22.0696	20.7214	-0.3685		0.9797		-1.3482	-
Q16594	TAF9	Transcription initiation factor TFIID subunit 9 OS=Homo sapiens OX=9606 GN=TAF9 PE=1 SV=1	28.974	21.9931	20.6458	21.6965	1.3473	+	0.2966		1.0507	+
P63173	RPL38	60S ribosomal protein L38 OS=Homo sapiens OX=9606 GN=RPL38 PE=1 SV=2	8.2178	29.9516	30.7536	29.407	-0.802		0.5446		-1.3466	-
A0A0C4DGB0	SCOC	Short coiled-coil protein OS=Homo sapiens OX=9606 GN=SCOC PE=1 SV=1	9.3544	21.403	22.5986	21.2537	-1.1956	-	0.1493		-1.3449	-
P16403	H1-2	Histone H1.2 OS=Homo sapiens OX=9606 GN=H1-2 PE=1 SV=2	21.364	28.3074	28.5893	29.6522	-0.2819		-1.3448	-	1.0629	+
Q07065	CKAP4	Cytoskeleton-associated protein 4 OS=Homo sapiens OX=9606 GN=CKAP4 PE=1 SV=2	66.022	28.1717	28.9916	27.6471	-0.8199		0.5246		-1.3445	-
Q8WUY9	DEPDC1B	DEP domain-containing protein 1B OS=Homo sapiens OX=9606 GN=DEPDC1B PE=1 SV=2	61.77	20.7824	19.8119	21.1562	0.9705		-0.3738		1.3443	+
Q5HYI8	RABL3	Rab-like protein 3 OS=Homo sapiens OX=9606 GN=RABL3 PE=1 SV=1	26.422	24.9763	26.3176	25.4209	-1.3413	-	-0.4446		-0.8967
Q969M3	YIPF5	Protein YIPF5 OS=Homo sapiens OX=9606 GN=YIPF5 PE=1 SV=1	27.989	22.8475	24.1623	24.1881	-1.3148	-	-1.3406	-	0.0258
P16104	H2AX	Histone H2AX OS=Homo sapiens OX=9606 GN=H2AX PE=1 SV=2	15.144	24.845	23.5062	24.5139	1.3388	+	0.3311		1.0077	+
Q53EZ4	CEP55	Centrosomal protein of 55 kDa OS=Homo sapiens OX=9606 GN=CEP55 PE=1 SV=3	54.178	23.3644	22.4251	23.7572	0.9393		-0.3928		1.3321	+
Q96C92	ENTR1	Endosome-associated-trafficking regulator 1 OS=Homo sapiens OX=9606 GN=ENTR1 PE=1 SV=3	47.961	27.1779	28.5088	27.9378	-1.3309	-	-0.7599		-0.571
Q9NYF8	BCLAF1	Bcl-2-associated transcription factor 1 OS=Homo sapiens OX=9606 GN=BCLAF1 PE=1 SV=2	106.12	30.4864	29.2259	30.5508	1.2605	+	-0.0644		1.3249	+
P62330	ARF6	ADP-ribosylation factor 6 OS=Homo sapiens OX=9606 GN=ARF6 PE=1 SV=2	20.082	22.4446	23.7676	23.7096	-1.323	-	-1.265	-	-0.058
P08758	ANXA5	Annexin A5 OS=Homo sapiens OX=9606 GN=ANXA5 PE=1 SV=2	35.936	24.184	25.505	24.391	-1.321	-	-0.207		-1.114	-
Q9NXV2	KCTD5	BTB/POZ domain-containing protein KCTD5 OS=Homo sapiens OX=9606 GN=KCTD5 PE=1 SV=1	26.092	22.1456	22.1404	20.8284	0.0052		1.3172	+	-1.312	-
O95347	SMC2	Structural maintenance of chromosomes protein 2 OS=Homo sapiens OX=9606 GN=SMC2 PE=1 SV=2	135.65	24.4017	24.7117	23.3955	-0.31		1.0062	+	-1.3162	-
E9PMS6	LMO7	LIM domain only protein 7 OS=Homo sapiens OX=9606 GN=LMO7 PE=1 SV=1	145.42	25.0925	26.2663	24.951	-1.1738	-	0.1415		-1.3153	-
Q9NY12	GAR1	H/ACA ribonucleoprotein complex subunit 1 OS=Homo sapiens OX=9606 GN=GAR1 PE=1 SV=1	22.348	25.4108	24.1721	24.0963	1.2387	+	1.3145	+	-0.0758
P30048	PRDX3	Thioredoxin-dependent peroxide reductase, mitochondrial OS=Homo sapiens OX=9606 GN=PRDX3 PE=1 SV=3	27.692	25.2735	26.2067	24.8948	-0.9332		0.3787		-1.3119	-
E9PR38	PUM1	Pumilio homolog 1 OS=Homo sapiens OX=9606 GN=PUM1 PE=1 SV=1	100.5	21.1018	22.2509	20.9412	-1.1491	-	NA	NA	-1.3097	-
Q5C9Z4	NOM1	Nucleolar MIF4G domain-containing protein 1 OS=Homo sapiens OX=9606 GN=NOM1 PE=1 SV=1	96.256	23.9817	22.6726	23.9347	1.3091	+	0.047		1.2621	+
O00442	RTCA	RNA 3-terminal phosphate cyclase OS=Homo sapiens OX=9606 GN=RTCA PE=1 SV=1	39.336	23.5002	24.138	24.8066	-0.6378		-1.3064	-	0.6686
O95159	ZFPL1	Zinc finger protein-like 1 OS=Homo sapiens OX=9606 GN=ZFPL1 PE=1 SV=2	34.114	25.7809	27.0837	26.6404	-1.3028	-	-0.8595		-0.4433
Q7L2J0	MEPCE	7SK snRNA methylphosphate capping enzyme OS=Homo sapiens OX=9606 GN=MEPCE PE=1 SV=1	74.354	23.1753	22.9711	24.2735	0.2042		-1.0982	-	1.3024	+
Q8WYQ5	DGCR8	Microprocessor complex subunit DGCR8 OS=Homo sapiens OX=9606 GN=DGCR8 PE=1 SV=1	86.044	25.5903	24.4757	25.7738	1.1146	+	-0.1835		1.2981	+
B5MCX3	SEPTIN2	Septin-2 OS=Homo sapiens OX=9606 GN=SEPTIN2 PE=1 SV=1	36.94	23.5975	24.8952	24.4	-1.2977	-	-0.8025		-0.4952
E7EPN9	PRRC2C	Protein PRRC2C OS=Homo sapiens OX=9606 GN=PRRC2C PE=1 SV=1	308.77	27.8553	26.5627	27.7477	1.2926	+	0.1076		1.185	+
Q9BY89	KIAA1671	Uncharacterized protein KIAA1671 OS=Homo sapiens OX=9606 GN=KIAA1671 PE=1 SV=2	196.71	27.0714	25.7806	26.6353	1.2908	+	0.4361		0.8547
B3KXD6	PES1	Pescadillo homolog OS=Homo sapiens OX=9606 GN=PES1 PE=1 SV=1	51.464	21.7755	20.9439	20.4848	0.8316		1.2907	+	NA	NA
P07900	HSP90AA1	Heat shock protein HSP 90-alpha OS=Homo sapiens OX=9606 GN=HSP90AA1 PE=1 SV=5	84.659	27.4197	28.4253	27.1359	-1.0056	-	0.2838		-1.2894	-
Q8TEQ6	GEMIN5	Gem-associated protein 5 OS=Homo sapiens OX=9606 GN=GEMIN5 PE=1 SV=3	168.59	25.0785	23.7899	24.165	1.2886	+	0.9135		0.3751
Q8N7H5	PAF1	RNA polymerase II-associated factor 1 homolog OS=Homo sapiens OX=9606 GN=PAF1 PE=1 SV=2	59.975	28.3111	27.0232	27.7582	1.2879	+	0.5529		0.735
P46013	MKI67	Proliferation marker protein Ki-67 OS=Homo sapiens OX=9606 GN=MKI67 PE=1 SV=2	358.69	27.0983	25.8791	27.1581	1.2192	+	-0.0598		1.279	+
Q9Y5Q8	GTF3C5	General transcription factor 3C polypeptide 5 OS=Homo sapiens OX=9606 GN=GTF3C5 PE=1 SV=2	59.57	22.8365	22.8831	24.114	-0.0466		-1.2775	-	1.2309	+
A0A1W2PNV4		Uncharacterized protein OS=Homo sapiens OX=9606 PE=3 SV=1	75.872	24.8201	23.5436	24.5659	1.2765	+	0.2542		1.0223	+
I3NI02	GOSR2	Golgi SNAP receptor complex member 2 OS=Homo sapiens OX=9606 GN=GOSR2 PE=1 SV=2	29.812	22.9188	24.1943	23.6725	-1.2755	-	-0.7537		-0.5218
Q9Y281	CFL2	Cofilin-2 OS=Homo sapiens OX=9606 GN=CFL2 PE=1 SV=1	18.736	30.1788	28.9042	29.732	1.2746	+	0.4468		0.8278
O76021	RSL1D1	Ribosomal L1 domain-containing protein 1 OS=Homo sapiens OX=9606 GN=RSL1D1 PE=1 SV=3	54.972	28.0369	27.833	29.1074	0.2039		-1.0705	-	1.2744	+
P49257	LMAN1	Protein ERGIC-53 OS=Homo sapiens OX=9606 GN=LMAN1 PE=1 SV=2	57.548	24.3623	25.6317	24.9408	-1.2694	-	-0.5785		-0.6909
A0A087X059	DDX27	RNA helicase (Fragment) OS=Homo sapiens OX=9606 GN=DDX27 PE=1 SV=1	30.209	22.2433	20.9742	21.6554	1.2691	+	0.5879		0.6812
P27105	STOM	Erythrocyte band 7 integral membrane protein OS=Homo sapiens OX=9606 GN=STOM PE=1 SV=3	31.73	24.8795	23.6109	23.9133	1.2686	+	0.9662		0.3024
P49755	TMED10	Transmembrane emp24 domain-containing protein 10 OS=Homo sapiens OX=9606 GN=TMED10 PE=1 SV=2	24.976	29.7655	30.9946	31.0314	-1.2291	-	-1.2659	-	0.0368
Q9BPX5	ARPC5L	Actin-related protein 2/3 complex subunit 5-like protein OS=Homo sapiens OX=9606 GN=ARPC5L PE=1 SV=1	16.941	25.784	24.52	25.3697	1.264	+	0.4143		0.8497
G3V3R1	NUMB	Protein numb homolog (Fragment) OS=Homo sapiens OX=9606 GN=NUMB PE=1 SV=1	28.978	23.5464	22.3207	23.5839	1.2257	+	-0.0375		1.2632	+
P62877	RBX1	E3 ubiquitin-protein ligase RBX1 OS=Homo sapiens OX=9606 GN=RBX1 PE=1 SV=1	12.274	22.0103	22.0775	23.2714	-0.0672		-1.2611	-	1.1939	+
K7EQG1	QPCTL	Glutaminyl-peptide cyclotransferase OS=Homo sapiens OX=9606 GN=QPCTL PE=1 SV=1	13.98	22.0636	23.321	22.3958	-1.2574	-	-0.3322		-0.9252
A0A494C001	RBM15	RNA-binding protein 15 OS=Homo sapiens OX=9606 GN=RBM15 PE=1 SV=2	98.013	24.2511	23.5536	24.8107	0.6975		-0.5596		1.2571	+
O15027	SEC16A	Protein transport protein Sec16A OS=Homo sapiens OX=9606 GN=SEC16A PE=1 SV=4	251.89	31.5814	32.8362	31.792	-1.2548	-	-0.2106		-1.0442	-
P57105	SYNJ2BP	Synaptojanin-2-binding protein OS=Homo sapiens OX=9606 GN=SYNJ2BP PE=1 SV=2	15.928	19.8627	21.1171	21.0995	-1.2544	-	NA	NA	-0.0176
F5GX39	TMED2	Transmembrane emp24 domain-containing protein 2 OS=Homo sapiens OX=9606 GN=TMED2 PE=1 SV=1	13.631	23.4909	23.1069	24.3562	0.384		-0.8653		1.2493	+
H0Y8E6	MCM2	DNA replication licensing factor MCM2 (Fragment) OS=Homo sapiens OX=9606 GN=MCM2 PE=1 SV=1	93.998	22.2268	22.9953	21.7469	-0.7685		0.4799		-1.2484	-
P17677	GAP43	Neuromodulin OS=Homo sapiens OX=9606 GN=GAP43 PE=1 SV=1	24.802	23.708	24.2676	23.0199	-0.5596		0.6881		-1.2477	-
Q14165	MLEC	Malectin OS=Homo sapiens OX=9606 GN=MLEC PE=1 SV=1	32.233	22.0787	23.3253	22.4792	-1.2466	-	-0.4005		-0.8461
Q3MHD2	LSM12	Protein LSM12 homolog OS=Homo sapiens OX=9606 GN=LSM12 PE=1 SV=2	21.701	28.0493	26.8486	28.0951	1.2007	+	-0.0458		1.2465	+
Q9Y3C1	NOP16	Nucleolar protein 16 OS=Homo sapiens OX=9606 GN=NOP16 PE=1 SV=2	21.188	26.0187	25.7483	26.9873	0.2704		-0.9686		1.239	+
P46977	STT3A	Dolichyl-diphosphooligosaccharide--protein glycosyltransferase subunit STT3A OS=Homo sapiens OX=9606 GN=STT3A PE=1 SV=2	80.529	22.8988	24.0315	22.7927	-1.1327	-	0.1061		-1.2388	-
Q15024	EXOSC7	Exosome complex component RRP42 OS=Homo sapiens OX=9606 GN=EXOSC7 PE=1 SV=3	31.821	25.2714	25.3163	24.078	-0.0449		1.1934	+	-1.2383	-
U3KQA5	CSNK1G1	Non-specific serine/threonine protein kinase OS=Homo sapiens OX=9606 GN=CSNK1G1 PE=1 SV=2	48.586	23.0635	22.9203	21.8263	0.1432		1.2372	+	-1.094	-
Q5XG87	TENT4A	Terminal nucleotidyltransferase 4A OS=Homo sapiens OX=9606 GN=TENT4A PE=1 SV=3	82.359	22.0552	21.918	23.1545	0.1372		-1.0993	-	1.2365	+
P08670	VIM	Vimentin OS=Homo sapiens OX=9606 GN=VIM PE=1 SV=4	53.651	33.9148	34.6211	33.385	-0.7063		0.5298		-1.2361	-
P09234	SNRPC	U1 small nuclear ribonucleoprotein C OS=Homo sapiens OX=9606 GN=SNRPC PE=1 SV=1	17.394	23.5203	24.1465	24.756	-0.6262		-1.2357	-	0.6095
Q9UII4	HERC5	E3 ISG15--protein ligase HERC5 OS=Homo sapiens OX=9606 GN=HERC5 PE=1 SV=2	116.85	24.4544	23.82	25.0554	0.6344		-0.601		1.2354	+
Q96T17	MAP7D2	MAP7 domain-containing protein 2 OS=Homo sapiens OX=9606 GN=MAP7D2 PE=1 SV=2	81.964	23.7284	22.4963	23.4268	1.2321	+	0.3016		0.9305
A0A087WUV8	BSG	Basigin OS=Homo sapiens OX=9606 GN=BSG PE=1 SV=1	20.542	28.3211	27.1822	27.0933	1.1389	+	1.2278	+	-0.0889
O00186	STXBP3	Syntaxin-binding protein 3 OS=Homo sapiens OX=9606 GN=STXBP3 PE=1 SV=2	67.764	27.253	28.2232	26.997	-0.9702		0.256		-1.2262	-
Q6P9B6	MEAK7	MTOR-associated protein MEAK7 OS=Homo sapiens OX=9606 GN=MEAK7 PE=1 SV=2	50.993	23.2802	22.712	23.938	0.5682		-0.6578		1.226	+
G3V5B3	ERO1A	ERO1-like protein alpha (Fragment) OS=Homo sapiens OX=9606 GN=ERO1A PE=1 SV=1	19.154	21.1635	22.3882	21.6407	-1.2247	-	-0.4772		-0.7475
B4DHE8	MSI2	RNA-binding protein Musashi homolog 2 OS=Homo sapiens OX=9606 GN=MSI2 PE=1 SV=1	34.812	23.9354	24.6807	25.1573	-0.7453		-1.2219	-	0.4766
A0A494C128	NOP56	Nucleolar protein 56 OS=Homo sapiens OX=9606 GN=NOP56 PE=1 SV=1	53.05	26.3859	25.6733	26.895	0.7126		-0.5091		1.2217	+
A0A6I8PL42	LARS1	Leucine--tRNA ligase, cytoplasmic OS=Homo sapiens OX=9606 GN=LARS1 PE=4 SV=1	129.21	23.8224	23.7343	22.6023	0.0881		1.2201	+	-1.132	-
E5RJY1	NDRG1	N-myc downstream-regulated gene 1 protein OS=Homo sapiens OX=9606 GN=NDRG1 PE=1 SV=1	10.979	23.1097	22.4682	23.6872	0.6415		-0.5775		1.219	+
Q92614	MYO18A	Unconventional myosin-XVIIIa OS=Homo sapiens OX=9606 GN=MYO18A PE=1 SV=3	233.11	26.8094	25.8583	27.0757	0.9511		-0.2663		1.2174	+
Q9UKD2	MRTO4	mRNA turnover protein 4 homolog OS=Homo sapiens OX=9606 GN=MRTO4 PE=1 SV=2	27.56	26.2008	24.9861	25.6962	1.2147	+	0.5046		0.7101
Q06587	RING1	E3 ubiquitin-protein ligase RING1 OS=Homo sapiens OX=9606 GN=RING1 PE=1 SV=2	42.429	22.1238	20.9095	21.2557	1.2143	+	0.8681		NA	NA
K4DI92	RWDD4	RWD domain containing 4A OS=Homo sapiens OX=9606 GN=RWDD4 PE=1 SV=1	21.113	24.8826	26.0967	25.3104	-1.2141	-	-0.4278		-0.7863
Q8NDZ4	DIPK2A	Divergent protein kinase domain 2A OS=Homo sapiens OX=9606 GN=DIPK2A PE=1 SV=1	49.481	21.2308	21.257	20.0462	-0.0262		1.1846	+	-1.2108	-
E7EVL6	REPIN1	Replication initiator 1 (Fragment) OS=Homo sapiens OX=9606 GN=REPIN1 PE=1 SV=1	16.14	23.0275	22.9328	24.143	0.0947		-1.1155	-	1.2102	+
Q04837	SSBP1	Single-stranded DNA-binding protein, mitochondrial OS=Homo sapiens OX=9606 GN=SSBP1 PE=1 SV=1	17.259	25.7462	26.0372	24.8277	-0.291		0.9185		-1.2095	-
Q9NV70	EXOC1	Exocyst complex component 1 OS=Homo sapiens OX=9606 GN=EXOC1 PE=1 SV=4	101.98	22.1518	23.3613	22.1551	-1.2095	-	-0.0033		-1.2062	-
F8W1N5	NACA	Nascent polypeptide-associated complex subunit alpha (Fragment) OS=Homo sapiens OX=9606 GN=NACA PE=1 SV=1	7.813	24.5946	24.5407	23.3882	0.0539		1.2064	+	-1.1525	-
A0A087WY55	VTA1	Chromosome 6 open reading frame 55, isoform CRA_b OS=Homo sapiens OX=9606 GN=VTA1 PE=1 SV=1	31.102	20.9004	21.6083	20.4065	-0.7079		NA	NA	-1.2018	-
Q96P70	IPO9	Importin-9 OS=Homo sapiens OX=9606 GN=IPO9 PE=1 SV=3	115.96	20.4474	21.6479	21.1805	-1.2005	-	-0.7331		-0.4674
Q9Y3C6	PPIL1	Peptidyl-prolyl cis-trans isomerase-like 1 OS=Homo sapiens OX=9606 GN=PPIL1 PE=1 SV=1	18.237	26.415	25.3205	26.521	1.0945	+	-0.106		1.2005	+
P19474	TRIM21	E3 ubiquitin-protein ligase TRIM21 OS=Homo sapiens OX=9606 GN=TRIM21 PE=1 SV=1	54.169	28.63	29.5039	28.3056	-0.8739		0.3244		-1.1983	-
A1L020	MEX3A	RNA-binding protein MEX3A OS=Homo sapiens OX=9606 GN=MEX3A PE=1 SV=1	54.173	25.5167	25.4694	26.667	0.0473		-1.1503	-	1.1976	+
O14617	AP3D1	AP-3 complex subunit delta-1 OS=Homo sapiens OX=9606 GN=AP3D1 PE=1 SV=1	130.16	23.153	22.5231	21.9591	0.6299		1.1939	+	-0.564
Q14011	CIRBP	Cold-inducible RNA-binding protein OS=Homo sapiens OX=9606 GN=CIRBP PE=1 SV=1	18.648	26.9901	27.4868	28.184	-0.4967		-1.1939	-	0.6972
P11274	BCR	Breakpoint cluster region protein OS=Homo sapiens OX=9606 GN=BCR PE=1 SV=2	142.82	22.6625	22.4377	21.4693	0.2248		1.1932	+	-0.9684
A0A087WXU5	ZCCHC17	Nucleolar protein of 40 kDa OS=Homo sapiens OX=9606 GN=ZCCHC17 PE=1 SV=1	16.523	20.6362	20.7136	21.8276	NA	NA	-1.1914	-	1.114	+
P31939	ATIC	Bifunctional purine biosynthesis protein ATIC OS=Homo sapiens OX=9606 GN=ATIC PE=1 SV=3	64.615	24.2013	24.6272	23.4367	-0.4259		0.7646		-1.1905	-
O43347	MSI1	RNA-binding protein Musashi homolog 1 OS=Homo sapiens OX=9606 GN=MSI1 PE=1 SV=1	39.124	23.3164	23.3355	24.5065	-0.0191		-1.1901	-	1.171	+
E9PKP7	UBTF	Nucleolar transcription factor 1 OS=Homo sapiens OX=9606 GN=UBTF PE=1 SV=1	87.435	25.2718	26.4591	26.0736	-1.1873	-	-0.8018		-0.3855
O95816	BAG2	BAG family molecular chaperone regulator 2 OS=Homo sapiens OX=9606 GN=BAG2 PE=1 SV=1	23.772	24.8387	25.2898	26.0245	-0.4511		-1.1858	-	0.7347
P82912	MRPS11	28S ribosomal protein S11, mitochondrial OS=Homo sapiens OX=9606 GN=MRPS11 PE=1 SV=2	20.616	22.9136	23.6092	24.0987	-0.6956		-1.1851	-	0.4895
P46940	IQGAP1	Ras GTPase-activating-like protein IQGAP1 OS=Homo sapiens OX=9606 GN=IQGAP1 PE=1 SV=1	189.25	22.1462	20.9624	21.6353	1.1838	+	0.5109		0.6729
B1APM4	SOAT1	Sterol O-acyltransferase 1 (Fragment) OS=Homo sapiens OX=9606 GN=SOAT1 PE=1 SV=1	29.892	23.8585	24.6907	23.5074	-0.8322		0.3511		-1.1833	-
P28072	PSMB6	Proteasome subunit beta type-6 OS=Homo sapiens OX=9606 GN=PSMB6 PE=1 SV=4	25.357	22.2184	22.24	21.0577	-0.0216		1.1607	+	-1.1823	-
O75955	FLOT1	Flotillin-1 OS=Homo sapiens OX=9606 GN=FLOT1 PE=1 SV=3	47.355	24.309	24.315	23.1373	-0.006		1.1717	+	-1.1777	-
H9KV75	ACTN1	Alpha-actinin cytoskeletal isoform OS=Homo sapiens OX=9606 GN=ACTN1 PE=1 SV=1	94.825	27.8386	26.7	27.8759	1.1386	+	-0.0373		1.1759	+
Q9ULX6	AKAP8L	A-kinase anchor protein 8-like OS=Homo sapiens OX=9606 GN=AKAP8L PE=1 SV=4	71.639	30.3926	31.5665	30.5337	-1.1739	-	-0.1411		-1.0328	-
Q9UJC5	SH3BGRL2	SH3 domain-binding glutamic acid-rich-like protein 2 OS=Homo sapiens OX=9606 GN=SH3BGRL2 PE=1 SV=2	12.326	27.1426	25.9702	26.5792	1.1724	+	0.5634		0.609
P61224	RAP1B	Ras-related protein Rap-1b OS=Homo sapiens OX=9606 GN=RAP1B PE=1 SV=1	20.825	23.6845	23.2975	22.5164	0.387		1.1681	+	-0.7811
A0A0U1RQJ2	DST	Dystonin OS=Homo sapiens OX=9606 GN=DST PE=1 SV=2	304.56	25.0053	25.6978	24.53	-0.6925		0.4753		-1.1678	-
F6S2S5	LASP1	LIM and SH3 domain protein 1 OS=Homo sapiens OX=9606 GN=LASP1 PE=1 SV=1	10.65	23.5217	24.6849	23.5177	-1.1632	-	0.004		-1.1672	-
Q86US8	SMG6	Telomerase-binding protein EST1A OS=Homo sapiens OX=9606 GN=SMG6 PE=1 SV=2	160.46	25.1978	24.0346	24.9726	1.1632	+	0.2252		0.938
P79522	PRR3	Proline-rich protein 3 OS=Homo sapiens OX=9606 GN=PRR3 PE=1 SV=2	20.64	22.6366	21.4754	22.5784	1.1612	+	0.0582		1.103	+
B8ZZZ7	SPATS2L	DNA polymerase-transactivated protein 6, isoform CRA_b OS=Homo sapiens OX=9606 GN=SPATS2L PE=1 SV=1	54.945	23.8538	22.6931	23.1841	1.1607	+	0.6697		0.491
O95400	CD2BP2	CD2 antigen cytoplasmic tail-binding protein 2 OS=Homo sapiens OX=9606 GN=CD2BP2 PE=1 SV=1	37.646	23.8925	22.732	23.5699	1.1605	+	0.3226		0.8379
Q9BVK6	TMED9	Transmembrane emp24 domain-containing protein 9 OS=Homo sapiens OX=9606 GN=TMED9 PE=1 SV=2	27.277	28.5548	29.7146	29.3923	-1.1598	-	-0.8375		-0.3223
F8W1I5	MYL6B	Myosin light chain 6B OS=Homo sapiens OX=9606 GN=MYL6B PE=1 SV=1	19.036	24.4947	25.1734	25.6543	-0.6787		-1.1596	-	0.4809
Q14258	TRIM25	E3 ubiquitin/ISG15 ligase TRIM25 OS=Homo sapiens OX=9606 GN=TRIM25 PE=1 SV=2	70.973	25.2019	26.0702	24.9117	-0.8683		0.2902		-1.1585	-
Q86VM9	ZC3H18	Zinc finger CCCH domain-containing protein 18 OS=Homo sapiens OX=9606 GN=ZC3H18 PE=1 SV=2	106.38	22.7637	22.4767	21.6071	0.287		1.1566	+	-0.8696
P08579	SNRPB2	U2 small nuclear ribonucleoprotein B OS=Homo sapiens OX=9606 GN=SNRPB2 PE=1 SV=1	25.486	24.2582	25.4117	25.3414	-1.1535	-	-1.0832	-	-0.0703
A0A087X2E5	IDH3B	Isocitrate dehydrogenase [NAD] subunit, mitochondrial OS=Homo sapiens OX=9606 GN=IDH3B PE=1 SV=1	41.219	23.7619	23.383	22.6095	0.3789		1.1524	+	-0.7735
O75369	FLNB	Filamin-B OS=Homo sapiens OX=9606 GN=FLNB PE=1 SV=2	278.16	30.4132	29.2775	30.4286	1.1357	+	-0.0154		1.1511	+
H7C3H4	SETD2	Histone-lysine N-methyltransferase SETD2 (Fragment) OS=Homo sapiens OX=9606 GN=SETD2 PE=1 SV=1	189.56	20.0998	21.3118	21.25	NA	NA	-1.1502	-	-0.0618
Q9NQ50	MRPL40	39S ribosomal protein L40, mitochondrial OS=Homo sapiens OX=9606 GN=MRPL40 PE=1 SV=1	24.49	23.8314	23.7067	24.8556	0.1247		-1.0242	-	1.1489	+
P09017	HOXC4	Homeobox protein Hox-C4 OS=Homo sapiens OX=9606 GN=HOXC4 PE=1 SV=2	29.811	23.7435	24.5828	23.4357	-0.8393		0.3078		-1.1471	-
P47914	RPL29	60S ribosomal protein L29 OS=Homo sapiens OX=9606 GN=RPL29 PE=1 SV=2	17.752	27.6941	27.3988	28.5451	0.2953		-0.851		1.1463	+
E9PE17	MRPS17	28S ribosomal protein S17, mitochondrial (Fragment) OS=Homo sapiens OX=9606 GN=MRPS17 PE=1 SV=1	14.374	25.6251	25.4042	24.4791	0.2209		1.146	+	-0.9251
Q9UET6	FTSJ1	Putative tRNA (cytidine(32)/guanosine(34)-2-O)-methyltransferase OS=Homo sapiens OX=9606 GN=FTSJ1 PE=1 SV=2	36.079	23.8988	24.6212	25.0417	-0.7224		-1.1429	-	0.4205
P12236	SLC25A6	ADP/ATP translocase 3 OS=Homo sapiens OX=9606 GN=SLC25A6 PE=1 SV=4	32.866	22.2835	21.2029	22.3428	1.0806	+	-0.0593		1.1399	+
Q71UM5	RPS27L	40S ribosomal protein S27-like OS=Homo sapiens OX=9606 GN=RPS27L PE=1 SV=3	9.4771	25.5282	25.3867	26.5256	0.1415		-0.9974		1.1389	+
Q9BRP1	PDCD2L	Programmed cell death protein 2-like OS=Homo sapiens OX=9606 GN=PDCD2L PE=1 SV=1	39.416	24.0872	22.9487	23.6976	1.1385	+	0.3896		0.7489
Q9C0C2	TNKS1BP1	182 kDa tankyrase-1-binding protein OS=Homo sapiens OX=9606 GN=TNKS1BP1 PE=1 SV=4	181.79	22.7067	21.5683	22.4402	1.1384	+	0.2665		0.8719
Q9UK58	CCNL1	Cyclin-L1 OS=Homo sapiens OX=9606 GN=CCNL1 PE=1 SV=1	59.633	20.9429	21.358	20.2202	-0.4151		0.7227		-1.1378	-
P51571	SSR4	Translocon-associated protein subunit delta OS=Homo sapiens OX=9606 GN=SSR4 PE=1 SV=1	18.998	26.9949	28.13	27.0266	-1.1351	-	-0.0317		-1.1034	-
P35250	RFC2	Replication factor C subunit 2 OS=Homo sapiens OX=9606 GN=RFC2 PE=1 SV=3	39.157	25.16	24.9869	24.0256	0.1731		1.1344	+	-0.9613
Q9BY77	POLDIP3	Polymerase delta-interacting protein 3 OS=Homo sapiens OX=9606 GN=POLDIP3 PE=1 SV=2	46.089	27.1932	26.0619	26.7183	1.1313	+	0.4749		0.6564
O43592	XPOT	Exportin-T OS=Homo sapiens OX=9606 GN=XPOT PE=1 SV=2	109.96	22.4198	21.2901	21.703	1.1297	+	0.7168		0.4129
Q96T21	SECISBP2	Selenocysteine insertion sequence-binding protein 2 OS=Homo sapiens OX=9606 GN=SECISBP2 PE=1 SV=2	95.461	24.6553	23.5773	24.7056	1.078	+	-0.0503		1.1283	+
P04792	HSPB1	Heat shock protein beta-1 OS=Homo sapiens OX=9606 GN=HSPB1 PE=1 SV=2	22.782	25.5515	26.6788	26.1527	-1.1273	-	-0.6012		-0.5261
P52597	HNRNPF	Heterogeneous nuclear ribonucleoprotein F OS=Homo sapiens OX=9606 GN=HNRNPF PE=1 SV=3	45.671	31.7284	32.8546	32.2913	-1.1262	-	-0.5629		-0.5633
C9J4Z3	RPL37A	60S ribosomal protein L37a OS=Homo sapiens OX=9606 GN=RPL37A PE=1 SV=1	7.624	25.668	26.3282	25.2031	-0.6602		0.4649		-1.1251	-
Q96HS1	PGAM5	Serine/threonine-protein phosphatase PGAM5, mitochondrial OS=Homo sapiens OX=9606 GN=PGAM5 PE=1 SV=2	32.004	26.2466	25.1225	25.8293	1.1241	+	0.4173		0.7068
Q52LJ0	FAM98B	Protein FAM98B OS=Homo sapiens OX=9606 GN=FAM98B PE=1 SV=2	45.547	22.4045	21.5162	21.2817	0.8883		1.1228	+	-0.2345
P08651	NFIC	Nuclear factor 1 C-type OS=Homo sapiens OX=9606 GN=NFIC PE=1 SV=2	55.674	23.0466	23.5757	24.1679	-0.5291		-1.1213	-	0.5922
Q9UG63	ABCF2	ATP-binding cassette sub-family F member 2 OS=Homo sapiens OX=9606 GN=ABCF2 PE=1 SV=2	71.289	24.8892	24.4462	23.768	0.443		1.1212	+	-0.6782
E9PKD5	PSMC3	26S proteasome regulatory subunit 6A (Fragment) OS=Homo sapiens OX=9606 GN=PSMC3 PE=1 SV=2	34.614	24.0892	24.6865	23.5657	-0.5973		0.5235		-1.1208	-
Q86W92	PPFIBP1	Liprin-beta-1 OS=Homo sapiens OX=9606 GN=PPFIBP1 PE=1 SV=2	114.02	21.5912	22.0372	22.7104	-0.446		-1.1192	-	0.6732
O00560	SDCBP	Syntenin-1 OS=Homo sapiens OX=9606 GN=SDCBP PE=1 SV=1	32.444	26.5079	25.7246	26.843	0.7833		-0.3351		1.1184	+
D6REL8	FGB	Fibrinogen beta chain OS=Homo sapiens OX=9606 GN=FGB PE=1 SV=1	31.18	24.1933	25.3114	24.5035	-1.1181	-	-0.3102		-0.8079
H0Y4R1	IMPDH2	Inosine-5-monophosphate dehydrogenase 2 (Fragment) OS=Homo sapiens OX=9606 GN=IMPDH2 PE=1 SV=1	50.957	23.4923	23.5305	22.4135	-0.0382		1.0788	+	-1.117	-
Q9NW64	RBM22	Pre-mRNA-splicing factor RBM22 OS=Homo sapiens OX=9606 GN=RBM22 PE=1 SV=1	46.895	23.4696	22.3526	23.1996	1.117	+	0.27		0.847
O00178	GTPBP1	GTP-binding protein 1 OS=Homo sapiens OX=9606 GN=GTPBP1 PE=1 SV=3	72.453	25.9181	26.4064	27.0349	-0.4883		-1.1168	-	0.6285
Q12986	NFX1	Transcriptional repressor NF-X1 OS=Homo sapiens OX=9606 GN=NFX1 PE=1 SV=2	124.39	24.9336	23.8506	23.8169	1.083	+	1.1167	+	-0.0337
A0A2R8Y5V9	TPM4	Tropomyosin alpha-4 chain OS=Homo sapiens OX=9606 GN=TPM4 PE=1 SV=1	28.609	26.1735	25.0874	25.0581	1.0861	+	1.1154	+	-0.0293
P62993	GRB2	Growth factor receptor-bound protein 2 OS=Homo sapiens OX=9606 GN=GRB2 PE=1 SV=1	25.206	26.6098	25.6015	26.7153	1.0083	+	-0.1055		1.1138	+
Q9H089	LSG1	Large subunit GTPase 1 homolog OS=Homo sapiens OX=9606 GN=LSG1 PE=1 SV=2	75.225	24.6051	25.421	24.3073	-0.8159		0.2978		-1.1137	-
A0A087WZU8	TP53	Cellular tumor antigen p53 OS=Homo sapiens OX=9606 GN=TP53 PE=1 SV=1	42.581	26.1765	25.4992	26.6122	0.6773		-0.4357		1.113	+
P42677	RPS27	40S ribosomal protein S27 OS=Homo sapiens OX=9606 GN=RPS27 PE=1 SV=3	9.461	28.209	27.422	28.5327	0.787		-0.3237		1.1107	+
O43663	PRC1	Protein regulator of cytokinesis 1 OS=Homo sapiens OX=9606 GN=PRC1 PE=1 SV=2	71.606	29.3839	28.2741	29.3242	1.1098	+	0.0597		1.0501	+
P62820	RAB1A	Ras-related protein Rab-1A OS=Homo sapiens OX=9606 GN=RAB1A PE=1 SV=3	22.677	25.9618	26.7131	25.604	-0.7513		0.3578		-1.1091	-
Q93077	H2AC6	Histone H2A type 1-C OS=Homo sapiens OX=9606 GN=H2AC6 PE=1 SV=3	14.105	25.9945	27.0257	25.9168	-1.0312	-	0.0777		-1.1089	-
Q86TB9	PATL1	Protein PAT1 homolog 1 OS=Homo sapiens OX=9606 GN=PATL1 PE=1 SV=2	86.849	27.0514	25.943	26.7358	1.1084	+	0.3156		0.7928
Q9BYG3	NIFK	MKI67 FHA domain-interacting nucleolar phosphoprotein OS=Homo sapiens OX=9606 GN=NIFK PE=1 SV=1	34.222	25.8658	25.6153	24.7583	0.2505		1.1075	+	-0.857
P05186	ALPL	Alkaline phosphatase, tissue-nonspecific isozyme OS=Homo sapiens OX=9606 GN=ALPL PE=1 SV=4	57.304	23.9952	23.3115	22.8885	0.6837		1.1067	+	-0.423
Q9BRT6	LLPH	Protein LLP homolog OS=Homo sapiens OX=9606 GN=LLPH PE=1 SV=1	15.225	24.2616	23.5666	24.6731	0.695		-0.4115		1.1065	+
B1ALA9	PRPS1	Ribose-phosphate pyrophosphokinase 1 OS=Homo sapiens OX=9606 GN=PRPS1 PE=1 SV=2	31.392	24.0599	22.9579	23.8368	1.102	+	0.2231		0.8789
Q9BTV4	TMEM43	Transmembrane protein 43 OS=Homo sapiens OX=9606 GN=TMEM43 PE=1 SV=1	44.875	25.4378	26.4366	25.335	-0.9988		0.1028		-1.1016	-
P17066	HSPA6	Heat shock 70 kDa protein 6 OS=Homo sapiens OX=9606 GN=HSPA6 PE=1 SV=2	71.027	27.213	26.867	27.9674	0.346		-0.7544		1.1004	+
A0A0A0MTI6	ELOVL5	Elongation of very long chain fatty acids protein OS=Homo sapiens OX=9606 GN=ELOVL5 PE=1 SV=1	30.742	20.9131	21.7826	22.012	-0.8695		-1.0989	-	0.2294
Q9P035	HACD3	Very-long-chain (3R)-3-hydroxyacyl-CoA dehydratase 3 OS=Homo sapiens OX=9606 GN=HACD3 PE=1 SV=2	43.159	25.1413	25.2861	24.1877	-0.1448		0.9536		-1.0984	-
Q96GM8	TOE1	Target of EGR1 protein 1 OS=Homo sapiens OX=9606 GN=TOE1 PE=1 SV=1	56.547	24.2224	23.9198	25.0167	0.3026		-0.7943		1.0969	+
Q15185	PTGES3	Prostaglandin E synthase 3 OS=Homo sapiens OX=9606 GN=PTGES3 PE=1 SV=1	18.697	23.9497	23.3676	22.8533	0.5821		1.0964	+	-0.5143
P49207	RPL34	60S ribosomal protein L34 OS=Homo sapiens OX=9606 GN=RPL34 PE=1 SV=3	13.293	27.9545	27.9734	29.049	-0.0189		-1.0945	-	1.0756	+
A0A0C4DGT8	RSBN1	Lysine-specific demethylase 9 OS=Homo sapiens OX=9606 GN=RSBN1 PE=1 SV=1	77.319	22.7035	22.2086	23.3028	0.4949		-0.5993		1.0942	+
Q6WCQ1	MPRIP	Myosin phosphatase Rho-interacting protein OS=Homo sapiens OX=9606 GN=MPRIP PE=1 SV=3	116.53	25.5492	25.9862	24.8922	-0.437		0.657		-1.094	-
Q9UK61	TASOR	Protein TASOR OS=Homo sapiens OX=9606 GN=TASOR PE=1 SV=3	189.03	23.1558	22.0684	22.063	1.0874	+	1.0928	+	-0.0054
Q9H0H5	RACGAP1	Rac GTPase-activating protein 1 OS=Homo sapiens OX=9606 GN=RACGAP1 PE=1 SV=1	71.026	25.4663	24.7976	25.8901	0.6687		-0.4238		1.0925	+
A0A494C050	NKAP	NF-kappa-B-activating protein (Fragment) OS=Homo sapiens OX=9606 GN=NKAP PE=1 SV=1	46.877	24.8483	25.6092	24.5186	-0.7609		0.3297		-1.0906	-
Q09028	RBBP4	Histone-binding protein RBBP4 OS=Homo sapiens OX=9606 GN=RBBP4 PE=1 SV=3	47.655	25.2362	26.1857	25.0968	-0.9495		0.1394		-1.0889	-
P48634	PRRC2A	Protein PRRC2A OS=Homo sapiens OX=9606 GN=PRRC2A PE=1 SV=3	228.86	28.4626	27.472	28.5582	0.9906		-0.0956		1.0862	+
P33993	MCM7	DNA replication licensing factor MCM7 OS=Homo sapiens OX=9606 GN=MCM7 PE=1 SV=4	81.307	23.7129	24.044	22.9581	-0.3311		0.7548		-1.0859	-
Q9Y333	LSM2	U6 snRNA-associated Sm-like protein LSm2 OS=Homo sapiens OX=9606 GN=LSM2 PE=1 SV=1	10.834	25.7979	24.712	24.7384	1.0859	+	1.0595	+	0.0264
P35232	PHB	Prohibitin OS=Homo sapiens OX=9606 GN=PHB PE=1 SV=1	29.804	21.8926	21.7353	20.8072	0.1573		1.0854	+	-0.9281
P55265	ADAR	Double-stranded RNA-specific adenosine deaminase OS=Homo sapiens OX=9606 GN=ADAR PE=1 SV=4	136.06	27.4311	26.3474	27.127	1.0837	+	0.3041		0.7796
O43684	BUB3	Mitotic checkpoint protein BUB3 OS=Homo sapiens OX=9606 GN=BUB3 PE=1 SV=1	37.154	27.5504	26.4684	27.3516	1.082	+	0.1988		0.8832
O43719	HTATSF1	HIV Tat-specific factor 1 OS=Homo sapiens OX=9606 GN=HTATSF1 PE=1 SV=1	85.852	26.9345	28.0154	27.6999	-1.0809	-	-0.7654		-0.3155
B8ZZF8	LSM5	U6 snRNA-associated Sm-like protein LSm5 OS=Homo sapiens OX=9606 GN=LSM5 PE=1 SV=1	7.0202	24.9852	23.9261	23.9047	1.0591	+	1.0805	+	-0.0214
O00264	PGRMC1	Membrane-associated progesterone receptor component 1 OS=Homo sapiens OX=9606 GN=PGRMC1 PE=1 SV=3	21.671	23.2508	23.7426	22.6626	-0.4918		0.5882		-1.08	-
Q6NZI2	CAVIN1	Caveolae-associated protein 1 OS=Homo sapiens OX=9606 GN=CAVIN1 PE=1 SV=1	43.476	23.6178	22.5388	22.8705	1.079	+	0.7473		0.3317
Q6NZY4	ZCCHC8	Zinc finger CCHC domain-containing protein 8 OS=Homo sapiens OX=9606 GN=ZCCHC8 PE=1 SV=2	78.576	25.4562	26.5345	25.549	-1.0783	-	-0.0928		-0.9855
Q4KMP7	TBC1D10B	TBC1 domain family member 10B OS=Homo sapiens OX=9606 GN=TBC1D10B PE=1 SV=3	87.198	26.4049	27.4823	26.8287	-1.0774	-	-0.4238		-0.6536
P00338	LDHA	L-lactate dehydrogenase A chain OS=Homo sapiens OX=9606 GN=LDHA PE=1 SV=2	36.688	28.1245	28.8371	27.7622	-0.7126		0.3623		-1.0749	-
E9PM92	C11orf58	Small acidic protein OS=Homo sapiens OX=9606 GN=C11orf58 PE=1 SV=2	17.634	27.1244	27.954	26.8811	-0.8296		0.2433		-1.0729	-
Q0ZGT2	NEXN	Nexilin OS=Homo sapiens OX=9606 GN=NEXN PE=1 SV=1	80.657	27.1885	26.2935	27.3646	0.895		-0.1761		1.0711	+
Q08431	MFGE8	Lactadherin OS=Homo sapiens OX=9606 GN=MFGE8 PE=1 SV=3	43.104	26.4439	25.6276	25.3732	0.8163		1.0707	+	-0.2544
F8VXL2	DYNLL1	Dynein light chain OS=Homo sapiens OX=9606 GN=DYNLL1 PE=1 SV=1	5.4262	24.8172	23.747	23.835	1.0702	+	0.9822		0.088
Q9H5H4	ZNF768	Zinc finger protein 768 OS=Homo sapiens OX=9606 GN=ZNF768 PE=1 SV=2	60.228	26.8507	27.7876	27.9205	-0.9369		-1.0698	-	0.1329
Q99714	HSD17B10	3-hydroxyacyl-CoA dehydrogenase type-2 OS=Homo sapiens OX=9606 GN=HSD17B10 PE=1 SV=3	26.923	23.1136	23.4033	22.3337	-0.2897		0.7799		-1.0696	-
F8WAJ0	DDX31	RNA helicase OS=Homo sapiens OX=9606 GN=DDX31 PE=1 SV=2	83.515	23.3052	23.0878	22.2373	0.2174		1.0679	+	-0.8505
M0QWZ7	SARS2	Seryl-tRNA synthetase OS=Homo sapiens OX=9606 GN=SARS2 PE=1 SV=1	58.182	25.3626	24.2957	24.5298	1.0669	+	0.8328		0.2341
A0A0C4DGH5	CAND1	Cullin-associated NEDD8-dissociated protein 1 (Fragment) OS=Homo sapiens OX=9606 GN=CAND1 PE=1 SV=1	85.408	22.3686	23.0955	22.0301	-0.7269		0.3385		-1.0654	-
Q12904	AIMP1	Aminoacyl tRNA synthase complex-interacting multifunctional protein 1 OS=Homo sapiens OX=9606 GN=AIMP1 PE=1 SV=2	34.352	24.6241	24.143	23.5593	0.4811		1.0648	+	-0.5837
H0YLX2	RFX7	DNA-binding protein RFX7 OS=Homo sapiens OX=9606 GN=RFX7 PE=1 SV=2	137.46	27.0012	27.2734	28.0631	-0.2722		-1.0619	-	0.7897
K7ES69	CNN2	Calponin-2 OS=Homo sapiens OX=9606 GN=CNN2 PE=1 SV=1	16.498	26.2034	27.2646	26.6491	-1.0612	-	-0.4457		-0.6155
A0A0G2JI50	NELFE	Negative elongation factor E (Fragment) OS=Homo sapiens OX=9606 GN=NELFE PE=1 SV=1	27.628	20.8287	20.8674	21.8864	NA	NA	-1.0577	-	1.019	+
Q86W42	THOC6	THO complex subunit 6 homolog OS=Homo sapiens OX=9606 GN=THOC6 PE=1 SV=1	37.535	22.5049	23.2886	23.5621	-0.7837		-1.0572	-	0.2735
P14174	MIF	Macrophage migration inhibitory factor OS=Homo sapiens OX=9606 GN=MIF PE=1 SV=4	12.476	25.405	25.2375	24.3488	0.1675		1.0562	+	-0.8887
Q12860	CNTN1	Contactin-1 OS=Homo sapiens OX=9606 GN=CNTN1 PE=1 SV=1	113.32	25.5617	25.2832	24.5069	0.2785		1.0548	+	-0.7763
P55769	SNU13	NHP2-like protein 1 OS=Homo sapiens OX=9606 GN=SNU13 PE=1 SV=3	14.173	26.6851	25.6313	26.5208	1.0538	+	0.1643		0.8895
H0Y2Q1	TRMT61A	tRNA (adenine(58)-N(1))-methyltransferase (Fragment) OS=Homo sapiens OX=9606 GN=TRMT61A PE=1 SV=1	20.421	21.6418	22.4222	21.3685	-0.7804		0.2733		-1.0537	-
Q3ZCM7	TUBB8	Tubulin beta-8 chain OS=Homo sapiens OX=9606 GN=TUBB8 PE=1 SV=2	49.775	26.5583	27.0733	26.0196	-0.515		0.5387		-1.0537	-
P11234	RALB	Ras-related protein Ral-B OS=Homo sapiens OX=9606 GN=RALB PE=1 SV=1	23.408	23.7799	23.461	22.7264	0.3189		1.0535	+	-0.7346
Q93009	USP7	Ubiquitin carboxyl-terminal hydrolase 7 OS=Homo sapiens OX=9606 GN=USP7 PE=1 SV=2	128.3	26.7058	25.9894	25.6526	0.7164		1.0532	+	-0.3368
Q6UN15	FIP1L1	Pre-mRNA 3-end-processing factor FIP1 OS=Homo sapiens OX=9606 GN=FIP1L1 PE=1 SV=1	66.526	26.3973	25.3455	25.8049	1.0518	+	0.5924		0.4594
Q13523	PRPF4B	Serine/threonine-protein kinase PRP4 homolog OS=Homo sapiens OX=9606 GN=PRPF4B PE=1 SV=3	116.99	26.6779	25.6268	26.4955	1.0511	+	0.1824		0.8687
O14646	CHD1	Chromodomain-helicase-DNA-binding protein 1 OS=Homo sapiens OX=9606 GN=CHD1 PE=1 SV=2	196.69	26.7817	26.6477	27.6983	0.134		-0.9166		1.0506	+
P51149	RAB7A	Ras-related protein Rab-7a OS=Homo sapiens OX=9606 GN=RAB7A PE=1 SV=1	23.489	25.1863	24.4382	25.4886	0.7481		-0.3023		1.0504	+
Q9NX07	TRNAU1AP	tRNA selenocysteine 1-associated protein 1 OS=Homo sapiens OX=9606 GN=TRNAU1AP PE=1 SV=1	32.498	23.0242	23.6152	24.0746	-0.591		-1.0504	-	0.4594
Q9UHI8	ADAMTS1	A disintegrin and metalloproteinase with thrombospondin motifs 1 OS=Homo sapiens OX=9606 GN=ADAMTS1 PE=1 SV=4	105.36	24.2748	23.7159	24.764	0.5589		-0.4892		1.0481	+
A0A0D9SFR5	TBC1D24	TBC1 domain family member 24 OS=Homo sapiens OX=9606 GN=TBC1D24 PE=4 SV=1	38.37	23.7888	22.7422	23.7356	1.0466	+	0.0532		0.9934
P16615	ATP2A2	Sarcoplasmic/endoplasmic reticulum calcium ATPase 2 OS=Homo sapiens OX=9606 GN=ATP2A2 PE=1 SV=1	114.76	27.7293	28.7274	27.683	-0.9981		0.0463		-1.0444	-
Q9HBE1	PATZ1	POZ-, AT hook-, and zinc finger-containing protein 1 OS=Homo sapiens OX=9606 GN=PATZ1 PE=1 SV=1	74.059	24.8629	23.819	24.5434	1.0439	+	0.3195		0.7244
Q99497	PARK7	Parkinson disease protein 7 OS=Homo sapiens OX=9606 GN=PARK7 PE=1 SV=2	19.891	22.1874	23.1071	23.2302	-0.9197		-1.0428	-	0.1231
Q5SS57	HLA-B	HLA class I antigen OS=Homo sapiens OX=9606 GN=HLA-B PE=1 SV=1	40.33	24.0619	23.2829	24.3215	0.779		-0.2596		1.0386	+
Q14669	TRIP12	E3 ubiquitin-protein ligase TRIP12 OS=Homo sapiens OX=9606 GN=TRIP12 PE=1 SV=1	220.43	23.0462	23.6669	24.0846	-0.6207		-1.0384	-	0.4177
O15294	OGT	UDP-N-acetylglucosamine--peptide N-acetylglucosaminyltransferase 110 kDa subunit OS=Homo sapiens OX=9606 GN=OGT PE=1 SV=3	116.92	21.1153	21.4921	22.153	NA	NA	-1.0377	-	0.6609
F8VY02	ERP29	Endoplasmic reticulum resident protein 29 OS=Homo sapiens OX=9606 GN=ERP29 PE=1 SV=1	18.116	21.645	22.5463	21.5091	-0.9013		0.1359		-1.0372	-
Q8TAA9	VANGL1	Vang-like protein 1 OS=Homo sapiens OX=9606 GN=VANGL1 PE=1 SV=1	59.974	22.9485	21.9433	22.98	1.0052	+	-0.0315		1.0367	+
Q9HAU0	PLEKHA5	Pleckstrin homology domain-containing family A member 5 OS=Homo sapiens OX=9606 GN=PLEKHA5 PE=1 SV=1	127.46	24.499	23.4628	23.6145	1.0362	+	0.8845		0.1517
K7EQ03	RBM42	RNA-binding motif protein 42 OS=Homo sapiens OX=9606 GN=RBM42 PE=1 SV=1	44.638	24.6786	25.2147	24.1796	-0.5361		0.499		-1.0351	-
Q9UBI6	GNG12	Guanine nucleotide-binding protein G(I)/G(S)/G(O) subunit gamma-12 OS=Homo sapiens OX=9606 GN=GNG12 PE=1 SV=3	8.0061	28.4238	28.249	27.3906	0.1748		1.0332	+	-0.8584
B6VEX4	ABI1	Abl interactor 1 OS=Homo sapiens OX=9606 GN=ABI1 PE=1 SV=1	43.294	24.0273	25.0602	24.4437	-1.0329	-	-0.4164		-0.6165
Q53Z42	HLA-A	HLA class I antigen OS=Homo sapiens OX=9606 GN=HLA-A PE=1 SV=1	40.921	23.8024	23.8915	22.859	-0.0891		0.9434		-1.0325	-
Q96IU4	ABHD14B	Protein ABHD14B OS=Homo sapiens OX=9606 GN=ABHD14B PE=1 SV=1	22.345	22.4721	23.4358	22.4085	-0.9637		0.0636		-1.0273	-
P47897	QARS1	Glutamine--tRNA ligase OS=Homo sapiens OX=9606 GN=QARS1 PE=1 SV=1	87.798	22.4084	21.3812	21.5129	1.0272	+	0.8955		0.1317
Q8WWK9	CKAP2	Cytoskeleton-associated protein 2 OS=Homo sapiens OX=9606 GN=CKAP2 PE=1 SV=1	76.986	23.856	22.8293	23.6297	1.0267	+	0.2263		0.8004
Q6IBS0	TWF2	Twinfilin-2 OS=Homo sapiens OX=9606 GN=TWF2 PE=1 SV=2	39.548	26.8655	25.839	25.9102	1.0265	+	0.9553		0.0712
B4DJV2	CS	Citrate synthase OS=Homo sapiens OX=9606 GN=CS PE=1 SV=1	50.431	24.1774	24.2869	23.2611	-0.1095		0.9163		-1.0258	-
P22102	GART	Trifunctional purine biosynthetic protein adenosine-3 OS=Homo sapiens OX=9606 GN=GART PE=1 SV=1	107.77	23.2768	23.7947	22.77	-0.5179		0.5068		-1.0247	-
A2IDA3	MPG	3-methyladenine DNA glycosidase (Fragment) OS=Homo sapiens OX=9606 GN=MPG PE=1 SV=1	27.295	26.1918	25.1686	25.5355	1.0232	+	0.6563		0.3669
Q9H7E2	TDRD3	Tudor domain-containing protein 3 OS=Homo sapiens OX=9606 GN=TDRD3 PE=1 SV=1	73.184	25.9457	24.9226	25.425	1.0231	+	0.5207		0.5024
Q659C4	LARP1B	La-related protein 1B OS=Homo sapiens OX=9606 GN=LARP1B PE=1 SV=2	105.32	23.5287	23.7937	22.7711	-0.265		0.7576		-1.0226	-
P83111	LACTB	Serine beta-lactamase-like protein LACTB, mitochondrial OS=Homo sapiens OX=9606 GN=LACTB PE=1 SV=2	60.693	22.289	23.1397	22.1181	-0.8507		0.1709		-1.0216	-
I3L2L5	MCRIP1	Mapk-regulated corepressor-interacting protein 1 OS=Homo sapiens OX=9606 GN=MCRIP1 PE=1 SV=1	10.463	24.765	25.4668	25.7858	-0.7018		-1.0208	-	0.319
O60508	CDC40	Pre-mRNA-processing factor 17 OS=Homo sapiens OX=9606 GN=CDC40 PE=1 SV=1	65.521	23.425	24.4452	23.5123	-1.0202	-	-0.0873		-0.9329
E7EPW2	MRPS25	28S ribosomal protein S25, mitochondrial OS=Homo sapiens OX=9606 GN=MRPS25 PE=1 SV=1	12.946	22.4944	22.6394	23.5138	-0.145		-1.0194	-	0.8744
Q13123	IK	Protein Red OS=Homo sapiens OX=9606 GN=IK PE=1 SV=3	65.601	27.3616	26.4105	27.4298	0.9511		-0.0682		1.0193	+
O75400	PRPF40A	Pre-mRNA-processing factor 40 homolog A OS=Homo sapiens OX=9606 GN=PRPF40A PE=1 SV=2	108.8	27.1959	26.2271	27.2462	0.9688		-0.0503		1.0191	+
P28290	ITPRID2	Protein ITPRID2 OS=Homo sapiens OX=9606 GN=ITPRID2 PE=1 SV=3	138.38	24.6445	24.897	23.8791	-0.2525		0.7654		-1.0179	-
Q9Y3B4	SF3B6	Splicing factor 3B subunit 6 OS=Homo sapiens OX=9606 GN=SF3B6 PE=1 SV=1	14.585	25.2258	24.6181	25.6277	0.6077		-0.4019		1.0096	+
F8VVL1	DENR	Density-regulated protein OS=Homo sapiens OX=9606 GN=DENR PE=1 SV=1	17.77	22.1647	21.5225	22.5312	0.6422		-0.3665		1.0087	+
Q6UVY6	MOXD1	DBH-like monooxygenase protein 1 OS=Homo sapiens OX=9606 GN=MOXD1 PE=1 SV=1	69.652	25.4556	25.5974	24.5889	-0.1418		0.8667		-1.0085	-
Q9BVA1	TUBB2B	Tubulin beta-2B chain OS=Homo sapiens OX=9606 GN=TUBB2B PE=1 SV=1	49.953	26.0852	27.0934	26.5906	-1.0082	-	-0.5054		-0.5028
Q15054	POLD3	DNA polymerase delta subunit 3 OS=Homo sapiens OX=9606 GN=POLD3 PE=1 SV=2	51.4	22.1125	21.6329	22.6409	0.4796		-0.5284		1.008	+
Q99878	H2AC14	Histone H2A type 1-J OS=Homo sapiens OX=9606 GN=H2AC14 PE=1 SV=3	13.936	30.2925	30.0001	29.2847	0.2924		1.0078	+	-0.7154
P62306	SNRPF	Small nuclear ribonucleoprotein F OS=Homo sapiens OX=9606 GN=SNRPF PE=1 SV=1	9.7251	26.4853	26.3072	27.3144	0.1781		-0.8291		1.0072	+
Q96RL1	UIMC1	BRCA1-A complex subunit RAP80 OS=Homo sapiens OX=9606 GN=UIMC1 PE=1 SV=2	79.727	23.4852	22.7513	23.7572	0.7339		-0.272		1.0059	+
A0A2R8Y484	CD47	Integrin-associated protein (Fragment) OS=Homo sapiens OX=9606 GN=CD47 PE=1 SV=1	20.313	24.0017	22.9961	23.1486	1.0056	+	0.8531		0.1525
H0Y6V4	PTPRK	Receptor-type tyrosine-protein phosphatase kappa (Fragment) OS=Homo sapiens OX=9606 GN=PTPRK PE=1 SV=1	30.334	22.0653	21.5414	21.061	0.5239		1.0043	+	-0.4804
O15381	NVL	Nuclear valosin-containing protein-like OS=Homo sapiens OX=9606 GN=NVL PE=1 SV=1	95.05	23.0745	22.4933	22.0703	0.5812		1.0042	+	-0.423
Q06830	PRDX1	Peroxiredoxin-1 OS=Homo sapiens OX=9606 GN=PRDX1 PE=1 SV=1	22.11	30.1195	29.1159	29.524	1.0036	+	0.5955		0.4081
P07355	ANXA2	Annexin A2 OS=Homo sapiens OX=9606 GN=ANXA2 PE=1 SV=2	38.604	26.892	26.4951	25.8891	0.3969		1.0029	+	-0.606
P12004	PCNA	Proliferating cell nuclear antigen OS=Homo sapiens OX=9606 GN=PCNA PE=1 SV=1	28.768	24.4942	24.7627	23.7616	-0.2685		0.7326		-1.0011	-
P46109	CRKL	Crk-like protein OS=Homo sapiens OX=9606 GN=CRKL PE=1 SV=1	33.777	21.3086	22.2067	21.2057	-0.8981		NA	NA	-1.001	-
Q13418	ILK	Integrin-linked protein kinase OS=Homo sapiens OX=9606 GN=ILK PE=1 SV=2	51.419	21.8924	22.5584	22.8922	-0.666		-0.9998		0.3338
Q9UQ80	PA2G4	Proliferation-associated protein 2G4 OS=Homo sapiens OX=9606 GN=PA2G4 PE=1 SV=3	43.786	24.1044	24.6842	23.6853	-0.5798		0.4191		-0.9989
P62304	SNRPE	Small nuclear ribonucleoprotein E OS=Homo sapiens OX=9606 GN=SNRPE PE=1 SV=1	10.803	27.3638	28.3619	27.8485	-0.9981		-0.4847		-0.5134
O75607	NPM3	Nucleoplasmin-3 OS=Homo sapiens OX=9606 GN=NPM3 PE=1 SV=3	19.343	25.8637	25.5796	26.5772	0.2841		-0.7135		0.9976
H0YCX2	FAM193B	Protein FAM193B (Fragment) OS=Homo sapiens OX=9606 GN=FAM193B PE=1 SV=1	55.603	21.3072	20.3129	21.4197	0.9943		-0.1125		NA	NA
E9PC52	RBBP7	Histone-binding protein RBBP7 OS=Homo sapiens OX=9606 GN=RBBP7 PE=1 SV=1	46.938	23.9875	22.9955	23.4819	0.992		0.5056		0.4864
R4GN72	ATP6V0D1	V-type proton ATPase subunit d 1 OS=Homo sapiens OX=9606 GN=ATP6V0D1 PE=1 SV=1	31.676	25.1831	24.2242	24.1914	0.9589		0.9917		-0.0328
O94766	B3GAT3	Galactosylgalactosylxylosylprotein 3-beta-glucuronosyltransferase 3 OS=Homo sapiens OX=9606 GN=B3GAT3 PE=1 SV=2	37.121	23.4108	24.1871	24.399	-0.7763		-0.9882		0.2119
A0A087WU03	HNRNPDL	Heterogeneous nuclear ribonucleoprotein D-like OS=Homo sapiens OX=9606 GN=HNRNPDL PE=1 SV=1	6.7215	26.1532	26.8811	25.894	-0.7279		0.2592		-0.9871
F8VW96	CSRP2	Cysteine and glycine-rich protein 2 OS=Homo sapiens OX=9606 GN=CSRP2 PE=1 SV=1	26.736	25.4339	24.8627	25.8487	0.5712		-0.4148		0.986
Q8ND76	CCNY	Cyclin-Y OS=Homo sapiens OX=9606 GN=CCNY PE=1 SV=2	39.336	26.5211	25.9641	25.5353	0.557		0.9858		-0.4288
Q8N8Y2	ATP6V0D2	V-type proton ATPase subunit d 2 OS=Homo sapiens OX=9606 GN=ATP6V0D2 PE=1 SV=1	40.426	23.8597	22.9973	23.9814	0.8624		-0.1217		0.9841
A0A590UJK4	SRSF6	Serine/arginine-rich-splicing factor 6 OS=Homo sapiens OX=9606 GN=SRSF6 PE=1 SV=1	26.306	28.8138	28.239	29.2217	0.5748		-0.4079		0.9827
K7EKI4	MRPL4	39S ribosomal protein L4, mitochondrial OS=Homo sapiens OX=9606 GN=MRPL4 PE=1 SV=1	14.056	20.9967	21.9773	21.5782	-0.9806		-0.5815		-0.3991
P61006	RAB8A	Ras-related protein Rab-8A OS=Homo sapiens OX=9606 GN=RAB8A PE=1 SV=1	23.668	23.3281	23.7779	22.7976	-0.4498		0.5305		-0.9803
Q9ULV4	CORO1C	Coronin-1C OS=Homo sapiens OX=9606 GN=CORO1C PE=1 SV=1	53.248	32.8643	31.884	32.5748	0.9803		0.2895		0.6908
Q8TBF4	ZCRB1	Zinc finger CCHC-type and RNA-binding motif-containing protein 1 OS=Homo sapiens OX=9606 GN=ZCRB1 PE=1 SV=2	24.591	25.4203	24.6307	25.6106	0.7896		-0.1903		0.9799
Q86UE4	MTDH	Protein LYRIC OS=Homo sapiens OX=9606 GN=MTDH PE=1 SV=2	63.836	26.4808	27.1044	26.1248	-0.6236		0.356		-0.9796
A0A0D9SEM4	SRSF4	Serine/arginine-rich-splicing factor 4 (Fragment) OS=Homo sapiens OX=9606 GN=SRSF4 PE=1 SV=1	43.647	25.9734	25.3757	26.3532	0.5977		-0.3798		0.9775
K7EM38	ACTG1	Actin, cytoplasmic 2 (Fragment) OS=Homo sapiens OX=9606 GN=ACTG1 PE=1 SV=1	14.522	21.4616	21.6236	20.4848	-0.162		0.9768		NA	NA
P07196	NEFL	Neurofilament light polypeptide OS=Homo sapiens OX=9606 GN=NEFL PE=1 SV=3	61.516	28.0679	28.912	27.9359	-0.8441		0.132		-0.9761
Q8N9T8	KRI1	Protein KRI1 homolog OS=Homo sapiens OX=9606 GN=KRI1 PE=1 SV=3	82.597	26.234	25.5325	26.5077	0.7015		-0.2737		0.9752
B4DJV5	PWP1	Periodic tryptophan protein 1 homolog OS=Homo sapiens OX=9606 GN=PWP1 PE=1 SV=1	49.038	23.4335	22.4594	23.0173	0.9741		0.4162		0.5579
P40429	RPL13A	60S ribosomal protein L13a OS=Homo sapiens OX=9606 GN=RPL13A PE=1 SV=2	23.577	29.4471	29.8097	30.421	-0.3626		-0.9739		0.6113
O15034	RIMBP2	RIMS-binding protein 2 OS=Homo sapiens OX=9606 GN=RIMBP2 PE=1 SV=3	116.02	26.0466	26.3203	25.3469	-0.2737		0.6997		-0.9734
Q9NQ55	PPAN	Suppressor of SWI4 1 homolog OS=Homo sapiens OX=9606 GN=PPAN PE=2 SV=1	53.193	25.7017	24.7288	25.0561	0.9729		0.6456		0.3273
Q5VTL8	PRPF38B	Pre-mRNA-splicing factor 38B OS=Homo sapiens OX=9606 GN=PRPF38B PE=1 SV=1	64.467	25.8782	24.9054	25.791	0.9728		0.0872		0.8856
Q71RC2	LARP4	La-related protein 4 OS=Homo sapiens OX=9606 GN=LARP4 PE=1 SV=3	80.595	26.3834	27.3555	26.5057	-0.9721		-0.1223		-0.8498
A6NIK2	LRRC10B	Leucine-rich repeat-containing protein 10B OS=Homo sapiens OX=9606 GN=LRRC10B PE=4 SV=2	32.713	29.1474	29.3741	30.1189	-0.2267		-0.9715		0.7448
Q04760	GLO1	Lactoylglutathione lyase OS=Homo sapiens OX=9606 GN=GLO1 PE=1 SV=4	20.777	25.8731	25.3942	24.9018	0.4789		0.9713		-0.4924
Q8WYL5	SSH1	Protein phosphatase Slingshot homolog 1 OS=Homo sapiens OX=9606 GN=SSH1 PE=1 SV=2	115.51	24.2657	24.4745	25.2358	-0.2088		-0.9701		0.7613
F8W7C6	RPL10	60S ribosomal protein L10 OS=Homo sapiens OX=9606 GN=RPL10 PE=1 SV=2	18.565	24.7875	24.4241	25.3939	0.3634		-0.6064		0.9698
Q149N8	SHPRH	E3 ubiquitin-protein ligase SHPRH OS=Homo sapiens OX=9606 GN=SHPRH PE=1 SV=2	193.08	23.6018	24.4707	24.5687	-0.8689		-0.9669		0.098
Q9Y2X3	NOP58	Nucleolar protein 58 OS=Homo sapiens OX=9606 GN=NOP58 PE=1 SV=1	59.578	26.9909	26.3559	26.024	0.635		0.9669		-0.3319
Q9BVS4	RIOK2	Serine/threonine-protein kinase RIO2 OS=Homo sapiens OX=9606 GN=RIOK2 PE=1 SV=2	63.282	22.3875	21.7726	21.4215	0.6149		0.966		-0.3511
A0A3B3IT05	CEP63	Centrosomal protein of 63 kDa OS=Homo sapiens OX=9606 GN=CEP63 PE=1 SV=1	17.772	24.5606	25.5191	24.588	-0.9585		-0.0274		-0.9311
V9GZ78	MTHFD1	C-1-tetrahydrofolate synthase, cytoplasmic OS=Homo sapiens OX=9606 GN=MTHFD1 PE=1 SV=2	92.569	27.8693	26.9133	27.4121	0.956		0.4572		0.4988
J3QQI9	CSNK1D	Casein kinase I isoform delta (Fragment) OS=Homo sapiens OX=9606 GN=CSNK1D PE=4 SV=1	21.467	24.1517	24.6097	23.6538	-0.458		0.4979		-0.9559
O75330	HMMR	Hyaluronan mediated motility receptor OS=Homo sapiens OX=9606 GN=HMMR PE=1 SV=2	84.099	26.4479	25.7792	25.4934	0.6687		0.9545		-0.2858
O60783	MRPS14	28S ribosomal protein S14, mitochondrial OS=Homo sapiens OX=9606 GN=MRPS14 PE=1 SV=1	15.139	22.9284	23.0895	22.1356	-0.1611		0.7928		-0.9539
Q96MG7	NSMCE3	Non-structural maintenance of chromosomes element 3 homolog OS=Homo sapiens OX=9606 GN=NSMCE3 PE=1 SV=1	34.308	21.4054	20.4526	20.4802	0.9528		0.9252		0.0276
O95391	SLU7	Pre-mRNA-splicing factor SLU7 OS=Homo sapiens OX=9606 GN=SLU7 PE=1 SV=2	68.386	25.3167	24.5167	25.4691	0.8		-0.1524		0.9524
Q9Y6M4	CSNK1G3	Casein kinase I isoform gamma-3 OS=Homo sapiens OX=9606 GN=CSNK1G3 PE=1 SV=2	51.388	25.5336	25.3009	24.5819	0.2327		0.9517		-0.719
P42694	HELZ	Probable helicase with zinc finger domain OS=Homo sapiens OX=9606 GN=HELZ PE=1 SV=2	218.97	23.9638	23.8756	24.827	0.0882		-0.8632		0.9514
Q9Y5S2	CDC42BPB	Serine/threonine-protein kinase MRCK beta OS=Homo sapiens OX=9606 GN=CDC42BPB PE=1 SV=2	194.31	27.0215	27.7894	26.8395	-0.7679		0.182		-0.9499
O95218	ZRANB2	Zinc finger Ran-binding domain-containing protein 2 OS=Homo sapiens OX=9606 GN=ZRANB2 PE=1 SV=2	37.404	28.8967	27.9494	28.6756	0.9473		0.2211		0.7262
A0A087WUT6	EIF5B	Eukaryotic translation initiation factor 5B OS=Homo sapiens OX=9606 GN=EIF5B PE=1 SV=1	138.68	24.7833	25.2876	24.3409	-0.5043		0.4424		-0.9467
P13807	GYS1	Glycogen [starch] synthase, muscle OS=Homo sapiens OX=9606 GN=GYS1 PE=1 SV=2	83.785	23.2062	23.8751	22.9295	-0.6689		0.2767		-0.9456
Q13823	GNL2	Nucleolar GTP-binding protein 2 OS=Homo sapiens OX=9606 GN=GNL2 PE=1 SV=1	83.654	24.9744	24.4704	25.4135	0.504		-0.4391		0.9431
Q9BQ67	GRWD1	Glutamate-rich WD repeat-containing protein 1 OS=Homo sapiens OX=9606 GN=GRWD1 PE=1 SV=1	49.419	27.6889	26.7465	27.223	0.9424		0.4659		0.4765
Q92552	MRPS27	28S ribosomal protein S27, mitochondrial OS=Homo sapiens OX=9606 GN=MRPS27 PE=1 SV=3	47.611	24.3363	25.2784	25.0621	-0.9421		-0.7258		-0.2163
Q12874	SF3A3	Splicing factor 3A subunit 3 OS=Homo sapiens OX=9606 GN=SF3A3 PE=1 SV=1	58.848	24.634	24.1835	25.1246	0.4505		-0.4906		0.9411
P68104	EEF1A1	Elongation factor 1-alpha 1 OS=Homo sapiens OX=9606 GN=EEF1A1 PE=1 SV=1	50.14	31.1809	30.3038	31.2438	0.8771		-0.0629		0.94
Q8NHQ9	DDX55	ATP-dependent RNA helicase DDX55 OS=Homo sapiens OX=9606 GN=DDX55 PE=1 SV=3	68.546	21.7565	22.2612	21.3223	-0.5047		0.4342		-0.9389
Q8N7R7	CCNYL1	Cyclin-Y-like protein 1 OS=Homo sapiens OX=9606 GN=CCNYL1 PE=1 SV=2	40.705	23.696	24.4115	24.6343	-0.7155		-0.9383		0.2228
Q86V81	ALYREF	THO complex subunit 4 OS=Homo sapiens OX=9606 GN=ALYREF PE=1 SV=3	26.888	29.5953	29.2948	30.2315	0.3005		-0.6362		0.9367
A0A1X7SBZ2	DDX17	RNA helicase OS=Homo sapiens OX=9606 GN=DDX17 PE=1 SV=1	80.253	31.4532	30.5178	31.2169	0.9354		0.2363		0.6991
Q14739	LBR	Delta(14)-sterol reductase LBR OS=Homo sapiens OX=9606 GN=LBR PE=1 SV=2	70.702	25.6335	25.2162	24.6981	0.4173		0.9354		-0.5181
P10301	RRAS	Ras-related protein R-Ras OS=Homo sapiens OX=9606 GN=RRAS PE=1 SV=1	23.48	24.1312	25.0639	24.5008	-0.9327		-0.3696		-0.5631
O15131	KPNA5	Importin subunit alpha-6 OS=Homo sapiens OX=9606 GN=KPNA5 PE=1 SV=2	60.348	23.7321	22.8012	23.5863	0.9309		0.1458		0.7851
Q01780	EXOSC10	Exosome component 10 OS=Homo sapiens OX=9606 GN=EXOSC10 PE=1 SV=2	100.83	25.7618	25.2078	24.8316	0.554		0.9302		-0.3762
O75781	PALM	Paralemmin-1 OS=Homo sapiens OX=9606 GN=PALM PE=1 SV=2	42.075	26.185	25.2565	25.7664	0.9285		0.4186		0.5099
E9PEX6	DLD	Dihydrolipoyl dehydrogenase OS=Homo sapiens OX=9606 GN=DLD PE=1 SV=1	51.815	25.5944	25.5583	24.6664	0.0361		0.928		-0.8919
Q5JRI1	SRSF10	Serine/arginine-rich-splicing factor 10 OS=Homo sapiens OX=9606 GN=SRSF10 PE=1 SV=1	20.913	28.1197	27.6554	28.5833	0.4643		-0.4636		0.9279
Q92979	EMG1	Ribosomal RNA small subunit methyltransferase NEP1 OS=Homo sapiens OX=9606 GN=EMG1 PE=1 SV=4	26.72	24.447	25.3741	25.2814	-0.9271		-0.8344		-0.0927
Q8WVM0	TFB1M	Dimethyladenosine transferase 1, mitochondrial OS=Homo sapiens OX=9606 GN=TFB1M PE=1 SV=1	39.542	24.307	24.6857	25.2317	-0.3787		-0.9247		0.546
Q96MU7	YTHDC1	YTH domain-containing protein 1 OS=Homo sapiens OX=9606 GN=YTHDC1 PE=1 SV=3	84.699	25.1336	24.8925	25.8172	0.2411		-0.6836		0.9247
Q96KR1	ZFR	Zinc finger RNA-binding protein OS=Homo sapiens OX=9606 GN=ZFR PE=1 SV=2	117.01	26.116	25.1917	25.4351	0.9243		0.6809		0.2434
P62873	GNB1	Guanine nucleotide-binding protein G(I)/G(S)/G(T) subunit beta-1 OS=Homo sapiens OX=9606 GN=GNB1 PE=1 SV=3	37.377	29.3112	28.3871	28.6411	0.9241		0.6701		0.254
P26641	EEF1G	Elongation factor 1-gamma OS=Homo sapiens OX=9606 GN=EEF1G PE=1 SV=3	50.118	26.7013	26.9672	26.0448	-0.2659		0.6565		-0.9224
P05387	RPLP2	60S acidic ribosomal protein P2 OS=Homo sapiens OX=9606 GN=RPLP2 PE=1 SV=1	11.665	25.4931	25.9555	26.4143	-0.4624		-0.9212		0.4588
Q9Y224	RTRAF	RNA transcription, translation and transport factor protein OS=Homo sapiens OX=9606 GN=RTRAF PE=1 SV=1	28.068	29.7236	28.8026	28.9999	0.921		0.7237		0.1973
P04843	RPN1	Dolichyl-diphosphooligosaccharide--protein glycosyltransferase subunit 1 OS=Homo sapiens OX=9606 GN=RPN1 PE=1 SV=1	68.569	27.4893	27.9829	27.0624	-0.4936		0.4269		-0.9205
P78527	PRKDC	DNA-dependent protein kinase catalytic subunit OS=Homo sapiens OX=9606 GN=PRKDC PE=1 SV=3	469.08	27.353	27.8217	26.9013	-0.4687		0.4517		-0.9204
P11166	SLC2A1	Solute carrier family 2, facilitated glucose transporter member 1 OS=Homo sapiens OX=9606 GN=SLC2A1 PE=1 SV=2	54.083	26.7976	25.8779	26.0125	0.9197		0.7851		0.1346
Q15233	NONO	Non-POU domain-containing octamer-binding protein OS=Homo sapiens OX=9606 GN=NONO PE=1 SV=4	54.231	30.8838	30.5174	31.4361	0.3664		-0.5523		0.9187
P01116	KRAS	GTPase KRas OS=Homo sapiens OX=9606 GN=KRAS PE=1 SV=1	21.656	26.5251	25.6069	26.0176	0.9182		0.5075		0.4107
P15924	DSP	Desmoplakin OS=Homo sapiens OX=9606 GN=DSP PE=1 SV=3	331.77	26.7309	27.648	26.9703	-0.9171		-0.2394		-0.6777
Q12872	SFSWAP	Splicing factor, suppressor of white-apricot homolog OS=Homo sapiens OX=9606 GN=SFSWAP PE=1 SV=3	104.82	23.7718	23.3621	22.8556	0.4097		0.9162		-0.5065
P08582	MELTF	Melanotransferrin OS=Homo sapiens OX=9606 GN=MELTF PE=1 SV=2	80.214	21.8243	21.0971	22.0117	0.7272		-0.1874		0.9146
P39656	DDOST	Dolichyl-diphosphooligosaccharide--protein glycosyltransferase 48 kDa subunit OS=Homo sapiens OX=9606 GN=DDOST PE=1 SV=4	50.8	24.1952	25.1092	24.4333	-0.914		-0.2381		-0.6759
P05386	RPLP1	60S acidic ribosomal protein P1 OS=Homo sapiens OX=9606 GN=RPLP1 PE=1 SV=1	11.514	31.2676	30.3537	30.92	0.9139		0.3476		0.5663
Q12923	PTPN13	Tyrosine-protein phosphatase non-receptor type 13 OS=Homo sapiens OX=9606 GN=PTPN13 PE=1 SV=2	276.9	28.983	29.8969	29.2232	-0.9139		-0.2402		-0.6737
O60293	ZFC3H1	Zinc finger C3H1 domain-containing protein OS=Homo sapiens OX=9606 GN=ZFC3H1 PE=1 SV=3	226.35	24.1231	23.3441	24.2561	0.779		-0.133		0.912
Q9P2I0	CPSF2	Cleavage and polyadenylation specificity factor subunit 2 OS=Homo sapiens OX=9606 GN=CPSF2 PE=1 SV=2	88.486	25.4579	24.546	25.1869	0.9119		0.271		0.6409
O94887	FARP2	FERM, ARHGEF and pleckstrin domain-containing protein 2 OS=Homo sapiens OX=9606 GN=FARP2 PE=1 SV=3	119.89	24.9523	25.6402	24.7301	-0.6879		0.2222		-0.9101
Q9Y3D3	MRPS16	28S ribosomal protein S16, mitochondrial OS=Homo sapiens OX=9606 GN=MRPS16 PE=1 SV=1	15.345	24.058	24.9681	24.1405	-0.9101		-0.0825		-0.8276
O95292	VAPB	Vesicle-associated membrane protein-associated protein B/C OS=Homo sapiens OX=9606 GN=VAPB PE=1 SV=3	27.228	24.655	25.5642	25.3564	-0.9092		-0.7014		-0.2078
Q9BUP0	EFHD1	EF-hand domain-containing protein D1 OS=Homo sapiens OX=9606 GN=EFHD1 PE=1 SV=1	26.927	29.6611	28.7523	29.0638	0.9088		0.5973		0.3115
P40926	MDH2	Malate dehydrogenase, mitochondrial OS=Homo sapiens OX=9606 GN=MDH2 PE=1 SV=3	35.503	25.1262	25.7575	26.0339	-0.6313		-0.9077		0.2764
Q96P11	NSUN5	28S rRNA (cytosine-C(5))-methyltransferase OS=Homo sapiens OX=9606 GN=NSUN5 PE=1 SV=2	46.691	26.6048	25.6972	26.6007	0.9076		0.0041		0.9035
Q9Y265	RUVBL1	RuvB-like 1 OS=Homo sapiens OX=9606 GN=RUVBL1 PE=1 SV=1	50.227	26.3593	26.0668	25.454	0.2925		0.9053		-0.6128
Q9H5V9	CXorf56	UPF0428 protein CXorf56 OS=Homo sapiens OX=9606 GN=CXorf56 PE=1 SV=1	25.624	23.1156	23.8627	24.0205	-0.7471		-0.9049		0.1578
A0A494C017	MYADM	Myeloid-associated differentiation marker (Fragment) OS=Homo sapiens OX=9606 GN=MYADM PE=1 SV=1	13.153	23.0878	22.1835	22.365	0.9043		0.7228		0.1815
P56537	EIF6	Eukaryotic translation initiation factor 6 OS=Homo sapiens OX=9606 GN=EIF6 PE=1 SV=1	26.599	23.997	23.7684	23.094	0.2286		0.903		-0.6744
E7ESP9	NEFM	160 kDa neurofilament protein OS=Homo sapiens OX=9606 GN=NEFM PE=1 SV=1	98.38	29.5503	30.3274	29.4252	-0.7771		0.1251		-0.9022
Q03701	CEBPZ	CCAAT/enhancer-binding protein zeta OS=Homo sapiens OX=9606 GN=CEBPZ PE=1 SV=3	120.97	24.339	23.8948	24.7964	0.4442		-0.4574		0.9016
P49588	AARS1	Alanine--tRNA ligase, cytoplasmic OS=Homo sapiens OX=9606 GN=AARS1 PE=1 SV=2	106.81	20.8089	20.8727	19.9721	-0.0638		0.8368		-0.9006
P84077	ARF1	ADP-ribosylation factor 1 OS=Homo sapiens OX=9606 GN=ARF1 PE=1 SV=2	20.697	23.6555	24.5543	23.9672	-0.8988		-0.3117		-0.5871
D3YTB1	RPL32	60S ribosomal protein L32 (Fragment) OS=Homo sapiens OX=9606 GN=RPL32 PE=1 SV=1	15.616	25.5624	25.177	26.0749	0.3854		-0.5125		0.8979
D6RGZ2	THOC3	THO complex subunit 3 OS=Homo sapiens OX=9606 GN=THOC3 PE=1 SV=1	11.062	23.0143	22.6961	23.5925	0.3182		-0.5782		0.8964
Q15758	SLC1A5	Neutral amino acid transporter B(0) OS=Homo sapiens OX=9606 GN=SLC1A5 PE=1 SV=2	56.598	25.263	24.7115	24.3667	0.5515		0.8963		-0.3448
P27986	PIK3R1	Phosphatidylinositol 3-kinase regulatory subunit alpha OS=Homo sapiens OX=9606 GN=PIK3R1 PE=1 SV=2	83.597	25.1051	24.2097	24.4026	0.8954		0.7025		0.1929
Q15046	KARS1	Lysine--tRNA ligase OS=Homo sapiens OX=9606 GN=KARS1 PE=1 SV=3	68.047	23.0943	23.9897	23.4371	-0.8954		-0.3428		-0.5526
P22234	PAICS	Multifunctional protein ADE2 OS=Homo sapiens OX=9606 GN=PAICS PE=1 SV=3	47.079	25.9376	26.3468	25.4516	-0.4092		0.486		-0.8952
Q8IY37	DHX37	Probable ATP-dependent RNA helicase DHX37 OS=Homo sapiens OX=9606 GN=DHX37 PE=1 SV=1	129.54	24.7654	24.477	25.3693	0.2884		-0.6039		0.8923
A0A2R8YEM3	RPL15	Ribosomal protein L15 (Fragment) OS=Homo sapiens OX=9606 GN=RPL15 PE=1 SV=1	19.968	27.551	27.4989	28.3908	0.0521		-0.8398		0.8919
H0Y2V6	CEP170	Centrosomal protein of 170 kDa (Fragment) OS=Homo sapiens OX=9606 GN=CEP170 PE=1 SV=1	171.97	23.9581	23.4514	23.0665	0.5067		0.8916		-0.3849
Q9P258	RCC2	Protein RCC2 OS=Homo sapiens OX=9606 GN=RCC2 PE=1 SV=2	56.084	29.3484	28.4574	28.8835	0.891		0.4649		0.4261
Q9Y4Z0	LSM4	U6 snRNA-associated Sm-like protein LSm4 OS=Homo sapiens OX=9606 GN=LSM4 PE=1 SV=1	15.35	25.8804	25.6629	26.5536	0.2175		-0.6732		0.8907
A0A087WYV5	SLIT2	Slit homolog 2 protein OS=Homo sapiens OX=9606 GN=SLIT2 PE=1 SV=1	159.98	24.2975	24.6794	23.7901	-0.3819		0.5074		-0.8893
F2Z2Y6	LSM8	U6 snRNA-associated Sm-like protein LSm8 OS=Homo sapiens OX=9606 GN=LSM8 PE=1 SV=1	7.3713	22.8457	22.9219	22.0329	-0.0762		0.8128		-0.889
H0Y3N9	PHF8	Histone lysine demethylase PHF8 (Fragment) OS=Homo sapiens OX=9606 GN=PHF8 PE=1 SV=1	105.85	26.5999	25.7119	26.3183	0.888		0.2816		0.6064
F5H702	MRPL48	39S ribosomal protein L48, mitochondrial OS=Homo sapiens OX=9606 GN=MRPL48 PE=1 SV=1	12.77	21.7254	22.6109	22.0259	-0.8855		-0.3005		-0.585
P06733	ENO1	Alpha-enolase OS=Homo sapiens OX=9606 GN=ENO1 PE=1 SV=2	47.168	28.8669	29.6615	28.7761	-0.7946		0.0908		-0.8854
A0A0B4J2E5	LOC102724159	Uncharacterized protein OS=Homo sapiens OX=9606 GN=LOC102724159 PE=1 SV=1	102.45	24.9311	25.8154	25.0148	-0.8843		-0.0837		-0.8006
P14868	DARS1	Aspartate--tRNA ligase, cytoplasmic OS=Homo sapiens OX=9606 GN=DARS1 PE=1 SV=2	57.136	24.395	24.9441	24.0608	-0.5491		0.3342		-0.8833
P53350	PLK1	Serine/threonine-protein kinase PLK1 OS=Homo sapiens OX=9606 GN=PLK1 PE=1 SV=1	68.254	23.8375	24.3421	23.4603	-0.5046		0.3772		-0.8818
H3BUY0	MRPL21	39S ribosomal protein L21, mitochondrial OS=Homo sapiens OX=9606 GN=MRPL21 PE=1 SV=1	21.526	23.837	24.7186	24.0581	-0.8816		-0.2211		-0.6605
A0A0A0MRW6	NOL6	Nucleolar protein 6 OS=Homo sapiens OX=9606 GN=NOL6 PE=1 SV=1	112.16	21.8517	21.206	20.9704	0.6457		0.8813		-0.2356
A0A2U3TZL8	KIF23	Kinesin-like protein OS=Homo sapiens OX=9606 GN=KIF23 PE=1 SV=1	92.682	24.7173	23.8363	23.8988	0.881		0.8185		0.0625
Q5T5P2	KIAA1217	Sickle tail protein homolog OS=Homo sapiens OX=9606 GN=KIAA1217 PE=1 SV=2	214.11	23.575	22.995	22.6942	0.58		0.8808		-0.3008
Q15029	EFTUD2	116 kDa U5 small nuclear ribonucleoprotein component OS=Homo sapiens OX=9606 GN=EFTUD2 PE=1 SV=1	109.43	26.5305	26.8646	25.984	-0.3341		0.5465		-0.8806
Q9BW19	KIFC1	Kinesin-like protein KIFC1 OS=Homo sapiens OX=9606 GN=KIFC1 PE=1 SV=2	73.747	23.8332	23.4174	24.2975	0.4158		-0.4643		0.8801
Q08J23	NSUN2	RNA cytosine C(5)-methyltransferase NSUN2 OS=Homo sapiens OX=9606 GN=NSUN2 PE=1 SV=2	86.47	24.2245	23.3445	23.4463	0.88		0.7782		0.1018
R4GMU8	LAMTOR5	Late endosomal/lysosomal adaptor and MAPK and MTOR activator 5 OS=Homo sapiens OX=9606 GN=LAMTOR5 PE=1 SV=1	8.2153	23.0301	23.9098	23.4005	-0.8797		-0.3704		-0.5093
P16402	H1-3	Histone H1.3 OS=Homo sapiens OX=9606 GN=H1-3 PE=1 SV=2	22.35	26.6396	27.4018	26.5227	-0.7622		0.1169		-0.8791
M0QY97	ZC3H4	Zinc finger CCCH domain-containing protein 4 (Fragment) OS=Homo sapiens OX=9606 GN=ZC3H4 PE=1 SV=1	95.425	26.1616	26.4124	25.5334	-0.2508		0.6282		-0.879
K7EM09	TMEM205	Transmembrane protein 205 (Fragment) OS=Homo sapiens OX=9606 GN=TMEM205 PE=1 SV=1	13.389	23.5366	23.972	24.4151	-0.4354		-0.8785		0.4431
O43823	AKAP8	A-kinase anchor protein 8 OS=Homo sapiens OX=9606 GN=AKAP8 PE=1 SV=1	76.107	29.5653	30.4432	30.0813	-0.8779		-0.516		-0.3619
Q9HCD6	TANC2	Protein TANC2 OS=Homo sapiens OX=9606 GN=TANC2 PE=1 SV=3	219.65	23.6561	23.0461	22.7807	0.61		0.8754		-0.2654
Q9P0L0	VAPA	Vesicle-associated membrane protein-associated protein A OS=Homo sapiens OX=9606 GN=VAPA PE=1 SV=3	27.893	26.5146	26.6125	25.7374	-0.0979		0.7772		-0.8751
H3BMU1	IST1	IST1 homolog (Fragment) OS=Homo sapiens OX=9606 GN=IST1 PE=1 SV=1	23.375	23.2047	22.462	22.3299	0.7427		0.8748		-0.1321
E9PMI6	CLNS1A	Chloride channel, nucleotide sensitive 1A OS=Homo sapiens OX=9606 GN=CLNS1A PE=1 SV=1	18.259	23.8622	24.734	24.3902	-0.8718		-0.528		-0.3438
P38919	EIF4A3	Eukaryotic initiation factor 4A-III OS=Homo sapiens OX=9606 GN=EIF4A3 PE=1 SV=4	46.871	28.1565	27.6416	28.5113	0.5149		-0.3548		0.8697
F5H8D7	XRCC1	DNA repair protein XRCC1 OS=Homo sapiens OX=9606 GN=XRCC1 PE=1 SV=2	66.013	24.1056	24.9745	24.3006	-0.8689		-0.195		-0.6739
P14618	PKM	Pyruvate kinase PKM OS=Homo sapiens OX=9606 GN=PKM PE=1 SV=4	57.936	28.0836	28.9523	28.4567	-0.8687		-0.3731		-0.4956
P68371	TUBB4B	Tubulin beta-4B chain OS=Homo sapiens OX=9606 GN=TUBB4B PE=1 SV=1	49.83	31.5048	32.3733	31.8639	-0.8685		-0.3591		-0.5094
I3L2C7	GEMIN4	Gem-associated protein 4 OS=Homo sapiens OX=9606 GN=GEMIN4 PE=1 SV=1	118.82	21.6978	21.8996	21.0317	-0.2018		0.6661		-0.8679
Q9Y2R4	DDX52	Probable ATP-dependent RNA helicase DDX52 OS=Homo sapiens OX=9606 GN=DDX52 PE=1 SV=3	67.497	24.3842	24.5409	25.2505	-0.1567		-0.8663		0.7096
P31946	YWHAB	14-3-3 protein beta/alpha OS=Homo sapiens OX=9606 GN=YWHAB PE=1 SV=3	28.082	24.4815	24.3301	23.6176	0.1514		0.8639		-0.7125
Q9ULJ8	PPP1R9A	Neurabin-1 OS=Homo sapiens OX=9606 GN=PPP1R9A PE=1 SV=2	123.34	24.3471	23.4836	24.3289	0.8635		0.0182		0.8453
Q5T670	MCM10	Protein MCM10 homolog OS=Homo sapiens OX=9606 GN=MCM10 PE=1 SV=1	96.122	22.9645	22.5901	23.4529	0.3744		-0.4884		0.8628
Q9UN81	L1RE1	LINE-1 retrotransposable element ORF1 protein OS=Homo sapiens OX=9606 GN=L1RE1 PE=1 SV=1	40.055	23.0866	23.422	23.9494	-0.3354		-0.8628		0.5274
E5RIW3	TBCA	Tubulin-specific chaperone A OS=Homo sapiens OX=9606 GN=TBCA PE=1 SV=1	10.08	23.9404	24.1355	23.273	-0.1951		0.6674		-0.8625
P53985	SLC16A1	Monocarboxylate transporter 1 OS=Homo sapiens OX=9606 GN=SLC16A1 PE=1 SV=3	53.944	29.0985	28.6769	29.5387	0.4216		-0.4402		0.8618
Q9Y3U8	RPL36	60S ribosomal protein L36 OS=Homo sapiens OX=9606 GN=RPL36 PE=1 SV=3	12.254	27.6083	27.2817	28.1429	0.3266		-0.5346		0.8612
Q9BRK4	LZTS2	Leucine zipper putative tumor suppressor 2 OS=Homo sapiens OX=9606 GN=LZTS2 PE=1 SV=2	72.759	26.7162	27.2385	27.5769	-0.5223		-0.8607		0.3384
Q9NR30	DDX21	Nucleolar RNA helicase 2 OS=Homo sapiens OX=9606 GN=DDX21 PE=1 SV=5	87.343	30.6606	30.111	30.9717	0.5496		-0.3111		0.8607
Q9NRR4	DROSHA	Ribonuclease 3 OS=Homo sapiens OX=9606 GN=DROSHA PE=1 SV=2	159.31	22.9554	22.9269	23.7871	0.0285		-0.8317		0.8602
A0A2R8Y5A6	ATXN2	Ataxin-2 OS=Homo sapiens OX=9606 GN=ATXN2 PE=1 SV=1	126.01	28.136	27.2762	27.7674	0.8598		0.3686		0.4912
Q9BQG0	MYBBP1A	Myb-binding protein 1A OS=Homo sapiens OX=9606 GN=MYBBP1A PE=1 SV=2	148.85	24.5377	24.4921	25.3499	0.0456		-0.8122		0.8578
Q9H871	RMND5A	E3 ubiquitin-protein transferase RMND5A OS=Homo sapiens OX=9606 GN=RMND5A PE=1 SV=1	43.992	22.4883	21.6322	21.7085	0.8561		0.7798		0.0763
E9PRG8	C11orf98	Uncharacterized protein C11orf98 OS=Homo sapiens OX=9606 GN=C11orf98 PE=4 SV=2	14.234	24.7559	25.01	25.6092	-0.2541		-0.8533		0.5992
Q96HR8	NAF1	H/ACA ribonucleoprotein complex non-core subunit NAF1 OS=Homo sapiens OX=9606 GN=NAF1 PE=1 SV=2	53.716	24.043	24.5975	24.8953	-0.5545		-0.8523		0.2978
K7ER90	EIF3G	Eukaryotic translation initiation factor 3 subunit G (Fragment) OS=Homo sapiens OX=9606 GN=EIF3G PE=1 SV=1	25.441	24.1605	23.9479	23.3106	0.2126		0.8499		-0.6373
P10412	H1-4	Histone H1.4 OS=Homo sapiens OX=9606 GN=H1-4 PE=1 SV=2	21.865	30.6697	30.9914	31.5185	-0.3217		-0.8488		0.5271
Q7Z2K8	GPRIN1	G protein-regulated inducer of neurite outgrowth 1 OS=Homo sapiens OX=9606 GN=GPRIN1 PE=1 SV=2	102.4	25.2368	24.388	24.4671	0.8488		0.7697		0.0791
Q9NW75	GPATCH2	G patch domain-containing protein 2 OS=Homo sapiens OX=9606 GN=GPATCH2 PE=1 SV=1	58.943	26.225	25.3777	25.4366	0.8473		0.7884		0.0589
Q96CS3	FAF2	FAS-associated factor 2 OS=Homo sapiens OX=9606 GN=FAF2 PE=1 SV=2	52.623	22.8804	23.7259	23.0965	-0.8455		-0.2161		-0.6294
P62140	PPP1CB	Serine/threonine-protein phosphatase PP1-beta catalytic subunit OS=Homo sapiens OX=9606 GN=PPP1CB PE=1 SV=3	37.186	28.2822	27.9239	27.4371	0.3583		0.8451		-0.4868
H7C597	SND1	Staphylococcal nuclease domain-containing protein 1 (Fragment) OS=Homo sapiens OX=9606 GN=SND1 PE=1 SV=1	26.227	23.8007	22.9565	23.4315	0.8442		0.3692		0.475
O95470	SGPL1	Sphingosine-1-phosphate lyase 1 OS=Homo sapiens OX=9606 GN=SGPL1 PE=1 SV=3	63.523	24.6608	24.3367	23.8172	0.3241		0.8436		-0.5195
E7EUP3	KAT7	Histone acetyltransferase OS=Homo sapiens OX=9606 GN=KAT7 PE=1 SV=1	49.859	25.3047	24.4643	24.5141	0.8404		0.7906		0.0498
M0R299	FBL	rRNA 2-O-methyltransferase fibrillarin (Fragment) OS=Homo sapiens OX=9606 GN=FBL PE=1 SV=1	25.308	27.7292	27.046	27.8863	0.6832		-0.1571		0.8403
A0A087WVU0	LAMTOR4	Late endosomal/lysosomal adaptor and MAPK and MTOR activator 4 OS=Homo sapiens OX=9606 GN=LAMTOR4 PE=1 SV=1	4.7095	20.3151	21.4041	21.1549	NA	NA	-0.8398		-0.2492
A0A499FJI4	MYCBP2	RCR-type E3 ubiquitin transferase OS=Homo sapiens OX=9606 GN=MYCBP2 PE=1 SV=1	510.08	25.07	25.9093	25.152	-0.8393		-0.082		-0.7573
Q9Y2S7	POLDIP2	Polymerase delta-interacting protein 2 OS=Homo sapiens OX=9606 GN=POLDIP2 PE=1 SV=1	42.033	24.0591	23.2205	23.3314	0.8386		0.7277		0.1109
Q9H4G4	GLIPR2	Golgi-associated plant pathogenesis-related protein 1 OS=Homo sapiens OX=9606 GN=GLIPR2 PE=1 SV=3	17.218	25.3917	25.6144	26.2301	-0.2227		-0.8384		0.6157
Q5BKZ1	ZNF326	DBIRD complex subunit ZNF326 OS=Homo sapiens OX=9606 GN=ZNF326 PE=1 SV=2	65.653	28.3349	28.0557	28.8923	0.2792		-0.5574		0.8366
P49916	LIG3	DNA ligase 3 OS=Homo sapiens OX=9606 GN=LIG3 PE=1 SV=2	112.91	25.9909	26.8247	26.1776	-0.8338		-0.1867		-0.6471
E9PFQ4	PHLDB2	Pleckstrin homology-like domain family B member 2 (Fragment) OS=Homo sapiens OX=9606 GN=PHLDB2 PE=1 SV=1	125.47	25.7433	25.1805	24.9104	0.5628		0.8329		-0.2701
A0A0G2JMZ8	OCLN	Occludin OS=Homo sapiens OX=9606 GN=OCLN PE=1 SV=1	59.129	23.0355	22.791	23.6237	0.2445		-0.5882		0.8327
Q13595	TRA2A	Transformer-2 protein homolog alpha OS=Homo sapiens OX=9606 GN=TRA2A PE=1 SV=1	32.688	28.5833	28.2031	29.0356	0.3802		-0.4523		0.8325
H0YJS8	PSMC6	26S proteasome regulatory subunit 10B (Fragment) OS=Homo sapiens OX=9606 GN=PSMC6 PE=1 SV=2	22.05	23.4953	23.3724	22.6634	0.1229		0.8319		-0.709
Q13425	SNTB2	Beta-2-syntrophin OS=Homo sapiens OX=9606 GN=SNTB2 PE=1 SV=1	57.949	23.6079	23.6051	22.7766	0.0028		0.8313		-0.8285
D6RHX8	GRK6	G protein-coupled receptor kinase OS=Homo sapiens OX=9606 GN=GRK6 PE=1 SV=1	54.483	23.9198	23.2328	23.0896	0.687		0.8302		-0.1432
Q9NZR1	TMOD2	Tropomodulin-2 OS=Homo sapiens OX=9606 GN=TMOD2 PE=1 SV=1	39.595	28.7383	27.9099	28.2461	0.8284		0.4922		0.3362
Q9GZS3	WDR61	WD repeat-containing protein 61 OS=Homo sapiens OX=9606 GN=WDR61 PE=1 SV=1	33.58	27.0178	26.1895	26.7352	0.8283		0.2826		0.5457
A0A1B0GTK2	LIN28B	Protein lin-28 homolog B (Fragment) OS=Homo sapiens OX=9606 GN=LIN28B PE=1 SV=1	23.006	25.4597	25.471	24.6438	-0.0113		0.8159		-0.8272
J3KR24	IARS1	Isoleucyl-tRNA synthetase OS=Homo sapiens OX=9606 GN=IARS1 PE=1 SV=1	131.76	26.8027	26.8344	26.0084	-0.0317		0.7943		-0.826
Q49A26	GLYR1	Putative oxidoreductase GLYR1 OS=Homo sapiens OX=9606 GN=GLYR1 PE=1 SV=4	60.547	24.5917	24.6853	25.4176	-0.0936		-0.8259		0.7323
E7EU94	PRPF31	U4/U6 small nuclear ribonucleoprotein Prp31 (Fragment) OS=Homo sapiens OX=9606 GN=PRPF31 PE=1 SV=8	28.858	21.1796	21.4079	22.0049	NA	NA	-0.8253		0.597
Q14966	ZNF638	Zinc finger protein 638 OS=Homo sapiens OX=9606 GN=ZNF638 PE=1 SV=2	220.62	25.3291	24.5045	24.7975	0.8246		0.5316		0.293
Q9Y3I0	RTCB	RNA-splicing ligase RtcB homolog OS=Homo sapiens OX=9606 GN=RTCB PE=1 SV=1	55.21	31.1507	30.6493	31.4734	0.5014		-0.3227		0.8241
M0R050	EXOSC5	Exosome complex component RRP46 OS=Homo sapiens OX=9606 GN=EXOSC5 PE=1 SV=1	21.256	22.0808	22.6082	21.7844	-0.5274		0.2964		-0.8238
B7Z7B0	CPSF4	Cleavage and polyadenylation specificity factor subunit 4 OS=Homo sapiens OX=9606 GN=CPSF4 PE=1 SV=1	21.957	23.4575	22.6355	23.3549	0.822		0.1026		0.7194
C9JXB8	RPL24	60S ribosomal protein L24 OS=Homo sapiens OX=9606 GN=RPL24 PE=1 SV=1	14.369	29.7338	29.4887	28.9136	0.2451		0.8202		-0.5751
Q4VCS5	AMOT	Angiomotin OS=Homo sapiens OX=9606 GN=AMOT PE=1 SV=1	118.08	29.4542	28.6354	29.0889	0.8188		0.3653		0.4535
Q9H6S0	YTHDC2	3-5 RNA helicase YTHDC2 OS=Homo sapiens OX=9606 GN=YTHDC2 PE=1 SV=2	160.25	27.9404	27.7305	28.549	0.2099		-0.6086		0.8185
Q9Y6M1	IGF2BP2	Insulin-like growth factor 2 mRNA-binding protein 2 OS=Homo sapiens OX=9606 GN=IGF2BP2 PE=1 SV=2	66.121	28.1203	28.7502	27.9319	-0.6299		0.1884		-0.8183
Q92804	TAF15	TATA-binding protein-associated factor 2N OS=Homo sapiens OX=9606 GN=TAF15 PE=1 SV=1	61.829	30.4973	29.6792	30.2249	0.8181		0.2724		0.5457
J3QR09	RPL19	Ribosomal protein L19 OS=Homo sapiens OX=9606 GN=RPL19 PE=1 SV=1	23.134	27.9023	27.933	28.7182	-0.0307		-0.8159		0.7852
Q5STU3	DDX39B	RNA helicase OS=Homo sapiens OX=9606 GN=DDX39B PE=1 SV=2	48.825	26.0967	25.7115	25.2809	0.3852		0.8158		-0.4306
P30041	PRDX6	Peroxiredoxin-6 OS=Homo sapiens OX=9606 GN=PRDX6 PE=1 SV=3	25.035	24.8733	24.9019	24.0864	-0.0286		0.7869		-0.8155
P63000	RAC1	Ras-related C3 botulinum toxin substrate 1 OS=Homo sapiens OX=9606 GN=RAC1 PE=1 SV=1	21.45	27.6261	27.4885	28.3037	0.1376		-0.6776		0.8152
Q8TDD1	DDX54	ATP-dependent RNA helicase DDX54 OS=Homo sapiens OX=9606 GN=DDX54 PE=1 SV=2	98.594	25.9632	25.4844	26.2991	0.4788		-0.3359		0.8147
P40938	RFC3	Replication factor C subunit 3 OS=Homo sapiens OX=9606 GN=RFC3 PE=1 SV=2	40.556	25.0147	24.5366	25.3507	0.4781		-0.336		0.8141
H0YBU8	MRPL43	39S ribosomal protein L43, mitochondrial (Fragment) OS=Homo sapiens OX=9606 GN=MRPL43 PE=1 SV=1	16.567	21.8077	21.5921	22.406	0.2156		-0.5983		0.8139
P82930	MRPS34	28S ribosomal protein S34, mitochondrial OS=Homo sapiens OX=9606 GN=MRPS34 PE=1 SV=2	25.65	22.2029	22.6685	21.8552	-0.4656		0.3477		-0.8133
Q9UQE7	SMC3	Structural maintenance of chromosomes protein 3 OS=Homo sapiens OX=9606 GN=SMC3 PE=1 SV=2	141.54	27.0491	27.2553	26.4433	-0.2062		0.6058		-0.812
Q8NEJ9	NGDN	Neuroguidin OS=Homo sapiens OX=9606 GN=NGDN PE=1 SV=1	35.894	20.412	21.183	21.2236	-0.771		-0.8116		0.0406
Q9H6R0	DHX33	ATP-dependent RNA helicase DHX33 OS=Homo sapiens OX=9606 GN=DHX33 PE=1 SV=2	78.873	23.3673	23.5436	24.1785	-0.1763		-0.8112		0.6349
Q86XK2	FBXO11	F-box only protein 11 OS=Homo sapiens OX=9606 GN=FBXO11 PE=1 SV=3	103.58	22.7775	22.4187	23.2293	0.3588		-0.4518		0.8106
H0Y8B3	AHCYL2	Adenosylhomocysteinase 3 (Fragment) OS=Homo sapiens OX=9606 GN=AHCYL2 PE=1 SV=1	58.004	22.4559	21.8247	22.6348	0.6312		-0.1789		0.8101
P19022	CDH2	Cadherin-2 OS=Homo sapiens OX=9606 GN=CDH2 PE=1 SV=4	99.808	28.7578	28.3717	27.9479	0.3861		0.8099		-0.4238
P38606	ATP6V1A	V-type proton ATPase catalytic subunit A OS=Homo sapiens OX=9606 GN=ATP6V1A PE=1 SV=2	68.303	26.3708	25.562	25.9959	0.8088		0.3749		0.4339
K7EJH8	ACTN4	Alpha-actinin-4 (Fragment) OS=Homo sapiens OX=9606 GN=ACTN4 PE=1 SV=1	21.43	23.4461	22.6377	23.3777	0.8084		0.0684		0.74
D3YTB5	IRAK1	Interleukin-1 receptor-associated kinase 1 OS=Homo sapiens OX=9606 GN=IRAK1 PE=1 SV=1	76.059	21.2133	22.0197	21.6525	-0.8064		-0.4392		-0.3672
Q9P287	BCCIP	BRCA2 and CDKN1A-interacting protein OS=Homo sapiens OX=9606 GN=BCCIP PE=1 SV=1	35.979	22.7266	21.9537	21.9213	0.7729		0.8053		-0.0324
F8VY04	AK2	Nucleoside-diphosphate kinase OS=Homo sapiens OX=9606 GN=AK2 PE=1 SV=1	21.226	21.7817	22.5858	22.4083	-0.8041		-0.6266		-0.1775
A0A0A0MSQ0	PLS3	Plastin-3 OS=Homo sapiens OX=9606 GN=PLS3 PE=1 SV=1	69.334	25.2299	24.5606	25.3643	0.6693		-0.1344		0.8037
P15927	RPA2	Replication protein A 32 kDa subunit OS=Homo sapiens OX=9606 GN=RPA2 PE=1 SV=1	29.247	23.7874	24.5908	24.0728	-0.8034		-0.2854		-0.518
Q9NX24	NHP2	H/ACA ribonucleoprotein complex subunit 2 OS=Homo sapiens OX=9606 GN=NHP2 PE=1 SV=1	17.201	26.2475	25.4445	25.5712	0.803		0.6763		0.1267
K7EMN2	PGD	6-phosphogluconate dehydrogenase, decarboxylating (Fragment) OS=Homo sapiens OX=9606 GN=PGD PE=1 SV=1	17.293	22.1284	22.5426	21.7403	-0.4142		0.3881		-0.8023
O95831	AIFM1	Apoptosis-inducing factor 1, mitochondrial OS=Homo sapiens OX=9606 GN=AIFM1 PE=1 SV=1	66.9	24.7711	24.8465	25.5726	-0.0754		-0.8015		0.7261
P51858	HDGF	Hepatoma-derived growth factor OS=Homo sapiens OX=9606 GN=HDGF PE=1 SV=1	26.788	22.3574	22.9001	22.0993	-0.5427		0.2581		-0.8008
G5E9W3	CPSF3	Cleavage and polyadenylation specific factor 3, 73kDa, isoform CRA_b OS=Homo sapiens OX=9606 GN=CPSF3 PE=1 SV=1	73.476	21.7321	22.4376	22.5324	-0.7055		-0.8003		0.0948
P62937	PPIA	Peptidyl-prolyl cis-trans isomerase A OS=Homo sapiens OX=9606 GN=PPIA PE=1 SV=2	18.012	29.0919	29.5209	28.7208	-0.429		0.3711		-0.8001
Q9P2E9	RRBP1	Ribosome-binding protein 1 OS=Homo sapiens OX=9606 GN=RRBP1 PE=1 SV=5	152.45	26.874	27.2635	27.6718	-0.3895		-0.7978		0.4083
A3KFL2	EXOSC2	Ribosomal RNA-processing protein 4 OS=Homo sapiens OX=9606 GN=EXOSC2 PE=1 SV=1	31.994	24.6219	25.4192	24.9317	-0.7973		-0.3098		-0.4875
P38646	HSPA9	Stress-70 protein, mitochondrial OS=Homo sapiens OX=9606 GN=HSPA9 PE=1 SV=2	73.68	28.6091	28.7919	27.9949	-0.1828		0.6142		-0.797
Q9Y3B9	RRP15	RRP15-like protein OS=Homo sapiens OX=9606 GN=RRP15 PE=1 SV=2	31.484	25.1774	24.8305	25.6263	0.3469		-0.4489		0.7958
V9GYY5		Nucleolar protein 12 (Fragment) OS=Homo sapiens OX=9606 PE=3 SV=1	23.82	24.6873	24.0889	24.8839	0.5984		-0.1966		0.795
P49458	SRP9	Signal recognition particle 9 kDa protein OS=Homo sapiens OX=9606 GN=SRP9 PE=1 SV=2	10.112	28.1414	28.723	27.9284	-0.5816		0.213		-0.7946
P49915	GMPS	GMP synthase [glutamine-hydrolyzing] OS=Homo sapiens OX=9606 GN=GMPS PE=1 SV=1	76.715	22.8432	23.1746	23.6372	-0.3314		-0.794		0.4626
F5H5D3	TUBA1C	Tubulin alpha chain OS=Homo sapiens OX=9606 GN=TUBA1C PE=1 SV=1	57.73	24.1045	24.8979	24.1802	-0.7934		-0.0757		-0.7177
E7EX73	EIF4G1	Eukaryotic translation initiation factor 4 gamma 1 OS=Homo sapiens OX=9606 GN=EIF4G1 PE=1 SV=1	158.64	26.2706	27.0639	26.9121	-0.7933		-0.6415		-0.1518
P06312	IGKV4-1	Immunoglobulin kappa variable 4-1 OS=Homo sapiens OX=9606 GN=IGKV4-1 PE=1 SV=1	13.38	23.1652	23.9577	23.5839	-0.7925		-0.4187		-0.3738
Q9Y5X1	SNX9	Sorting nexin-9 OS=Homo sapiens OX=9606 GN=SNX9 PE=1 SV=1	66.591	31.4502	30.6581	30.9578	0.7921		0.4924		0.2997
Q5JW28	STAU1	Double-stranded RNA-binding protein Staufen homolog 1 (Fragment) OS=Homo sapiens OX=9606 GN=STAU1 PE=1 SV=1	22.475	21.3218	21.8162	22.1136	-0.4944		-0.7918		0.2974
F5GZI0	SLC3A2	4F2 cell-surface antigen heavy chain OS=Homo sapiens OX=9606 GN=SLC3A2 PE=1 SV=1	18.95	23.0091	22.9284	22.2181	0.0807		0.791		-0.7103
B8ZZ10	LUC7L	LUC7-like (S. cerevisiae) (Fragment) OS=Homo sapiens OX=9606 GN=LUC7L PE=1 SV=1	21.372	24.1032	23.8085	23.3134	0.2947		0.7898		-0.4951
A0A087WYC1	HSPA4	Heat shock 70 kDa protein 4 OS=Homo sapiens OX=9606 GN=HSPA4 PE=1 SV=1	78.605	23.1648	23.3437	22.555	-0.1789		0.6098		-0.7887
F5H625	DHX40	Probable ATP-dependent RNA helicase DHX40 (Fragment) OS=Homo sapiens OX=9606 GN=DHX40 PE=1 SV=2	27.938	23.7326	24.3038	23.5156	-0.5712		0.217		-0.7882
B0QY90	EIF3L	Eukaryotic translation initiation factor 3 subunit L OS=Homo sapiens OX=9606 GN=EIF3L PE=1 SV=1	55.161	23.3195	23.8536	23.0657	-0.5341		0.2538		-0.7879
Q96RT1	ERBIN	Erbin OS=Homo sapiens OX=9606 GN=ERBIN PE=1 SV=2	158.3	26.9466	26.4272	27.2135	0.5194		-0.2669		0.7863
Q9BZM5	ULBP2	UL16-binding protein 2 OS=Homo sapiens OX=9606 GN=ULBP2 PE=1 SV=1	27.368	25.3597	26.1457	25.5732	-0.786		-0.2135		-0.5725
P26196	DDX6	Probable ATP-dependent RNA helicase DDX6 OS=Homo sapiens OX=9606 GN=DDX6 PE=1 SV=2	54.416	26.3961	25.7422	26.5273	0.6539		-0.1312		0.7851
Q7Z2W4	ZC3HAV1	Zinc finger CCCH-type antiviral protein 1 OS=Homo sapiens OX=9606 GN=ZC3HAV1 PE=1 SV=3	101.43	27.748	26.9637	27.3306	0.7843		0.4174		0.3669
P20042	EIF2S2	Eukaryotic translation initiation factor 2 subunit 2 OS=Homo sapiens OX=9606 GN=EIF2S2 PE=1 SV=2	38.388	23.8217	23.526	23.0391	0.2957		0.7826		-0.4869
A0A286YF22	PHGDH	D-3-phosphoglycerate dehydrogenase OS=Homo sapiens OX=9606 GN=PHGDH PE=1 SV=1	55.938	26.7588	26.9027	26.1208	-0.1439		0.638		-0.7819
Q9NZB2	FAM120A	Constitutive coactivator of PPAR-gamma-like protein 1 OS=Homo sapiens OX=9606 GN=FAM120A PE=1 SV=2	121.89	28.1727	28.2214	27.4402	-0.0487		0.7325		-0.7812
P23246	SFPQ	Splicing factor, proline- and glutamine-rich OS=Homo sapiens OX=9606 GN=SFPQ PE=1 SV=2	76.149	31.6812	31.4327	32.2108	0.2485		-0.5296		0.7781
P0DP25	CALM3	Calmodulin-3 OS=Homo sapiens OX=9606 GN=CALM3 PE=1 SV=1	16.837	24.3951	24.3553	25.1317	0.0398		-0.7366		0.7764
Q96D46	NMD3	60S ribosomal export protein NMD3 OS=Homo sapiens OX=9606 GN=NMD3 PE=1 SV=1	57.603	22.4197	22.019	22.7941	0.4007		-0.3744		0.7751
F8VYE8	PPP1CC	Serine/threonine-protein phosphatase OS=Homo sapiens OX=9606 GN=PPP1CC PE=1 SV=1	34.95	30.073	29.299	29.3812	0.774		0.6918		0.0822
P14866	HNRNPL	Heterogeneous nuclear ribonucleoprotein L OS=Homo sapiens OX=9606 GN=HNRNPL PE=1 SV=2	64.132	28.8089	29.5827	28.9497	-0.7738		-0.1408		-0.633
Q96GY0	ZC2HC1A	Zinc finger C2HC domain-containing protein 1A OS=Homo sapiens OX=9606 GN=ZC2HC1A PE=1 SV=2	35.092	23.5315	22.8147	23.5883	0.7168		-0.0568		0.7736
Q15149	PLEC	Plectin OS=Homo sapiens OX=9606 GN=PLEC PE=1 SV=3	531.78	32.2007	32.6717	31.8989	-0.471		0.3018		-0.7728
A0A024RA52	PSMA2	Proteasome subunit alpha type OS=Homo sapiens OX=9606 GN=PSMA2 PE=1 SV=1	25.898	23.7075	24.1084	24.4795	-0.4009		-0.772		0.3711
O15541	RNF113A	E3 ubiquitin-protein ligase RNF113A OS=Homo sapiens OX=9606 GN=RNF113A PE=1 SV=1	38.787	25.0236	25.7945	25.5125	-0.7709		-0.4889		-0.282
H0YGW7	ABCF1	ATP-binding cassette sub-family F member 1 (Fragment) OS=Homo sapiens OX=9606 GN=ABCF1 PE=1 SV=1	67.55	25.1738	24.6611	24.403	0.5127		0.7708		-0.2581
Q13155	AIMP2	Aminoacyl tRNA synthase complex-interacting multifunctional protein 2 OS=Homo sapiens OX=9606 GN=AIMP2 PE=1 SV=2	35.348	23.2614	23.3294	22.5591	-0.068		0.7023		-0.7703
F8W1F5	FMNL3	Formin-like protein 3 OS=Homo sapiens OX=9606 GN=FMNL3 PE=1 SV=1	117.08	24.8383	24.6316	25.4012	0.2067		-0.5629		0.7696
E9PQM0	PTPMT1	Phosphatidylglycerophosphatase and protein-tyrosine phosphatase 1 OS=Homo sapiens OX=9606 GN=PTPMT1 PE=1 SV=1	18.215	21.0521	20.2826	20.9501	0.7695		0.102		0.6675
O15226	NKRF	NF-kappa-B-repressing factor OS=Homo sapiens OX=9606 GN=NKRF PE=1 SV=2	77.672	27.7367	27.1199	27.8888	0.6168		-0.1521		0.7689
O43427	FIBP	Acidic fibroblast growth factor intracellular-binding protein OS=Homo sapiens OX=9606 GN=FIBP PE=1 SV=3	41.878	22.2216	21.4539	21.5108	0.7677		0.7108		0.0569
G5E9W7	MRPS22	28S ribosomal protein S22, mitochondrial OS=Homo sapiens OX=9606 GN=MRPS22 PE=1 SV=1	36.805	25.3481	24.9366	25.7037	0.4115		-0.3556		0.7671
Q96EK7	FAM120B	Constitutive coactivator of peroxisome proliferator-activated receptor gamma OS=Homo sapiens OX=9606 GN=FAM120B PE=1 SV=1	103.78	21.4782	22.0264	21.2602	-0.5482		0.218		-0.7662
P08238	HSP90AB1	Heat shock protein HSP 90-beta OS=Homo sapiens OX=9606 GN=HSP90AB1 PE=1 SV=4	83.263	29.6593	30.145	29.3799	-0.4857		0.2794		-0.7651
P18669	PGAM1	Phosphoglycerate mutase 1 OS=Homo sapiens OX=9606 GN=PGAM1 PE=1 SV=2	28.804	26.3384	27.0034	26.2383	-0.665		0.1001		-0.7651
Q8IWX8	CHERP	Calcium homeostasis endoplasmic reticulum protein OS=Homo sapiens OX=9606 GN=CHERP PE=1 SV=3	103.7	28.2162	27.452	27.9713	0.7642		0.2449		0.5193
P12277	CKB	Creatine kinase B-type OS=Homo sapiens OX=9606 GN=CKB PE=1 SV=1	42.644	27.3856	27.8563	27.0923	-0.4707		0.2933		-0.764
A0A2R8YEY5	POLR1C	DNA-directed RNA polymerases I and III subunit RPAC1 OS=Homo sapiens OX=9606 GN=POLR1C PE=1 SV=1	32.917	24.8923	25.0738	24.31	-0.1815		0.5823		-0.7638
Q99569	PKP4	Plakophilin-4 OS=Homo sapiens OX=9606 GN=PKP4 PE=1 SV=2	131.87	25.1915	25.955	25.4935	-0.7635		-0.302		-0.4615
Q9NSD9	FARSB	Phenylalanine--tRNA ligase beta subunit OS=Homo sapiens OX=9606 GN=FARSB PE=1 SV=3	66.115	22.4557	23.1708	22.4099	-0.7151		0.0458		-0.7609
Q8N5C6	SRBD1	S1 RNA-binding domain-containing protein 1 OS=Homo sapiens OX=9606 GN=SRBD1 PE=1 SV=2	111.77	25.365	25.3502	26.1109	0.0148		-0.7459		0.7607
Q99880	H2BC13	Histone H2B type 1-L OS=Homo sapiens OX=9606 GN=H2BC13 PE=1 SV=3	13.952	28.5937	27.9074	28.6675	0.6863		-0.0738		0.7601
B7WPG3	HNRNPLL	Heterogeneous nuclear ribonucleoprotein L-like OS=Homo sapiens OX=9606 GN=HNRNPLL PE=1 SV=1	56.45	26.5822	26.3005	27.0604	0.2817		-0.4782		0.7599
P47813	EIF1AX	Eukaryotic translation initiation factor 1A, X-chromosomal OS=Homo sapiens OX=9606 GN=EIF1AX PE=1 SV=2	16.46	25.8494	26.0829	25.3231	-0.2335		0.5263		-0.7598
Q6P2E9	EDC4	Enhancer of mRNA-decapping protein 4 OS=Homo sapiens OX=9606 GN=EDC4 PE=1 SV=1	151.66	23.6109	23.0534	22.8515	0.5575		0.7594		-0.2019
P22314	UBA1	Ubiquitin-like modifier-activating enzyme 1 OS=Homo sapiens OX=9606 GN=UBA1 PE=1 SV=3	117.85	27.514	27.7	26.9408	-0.186		0.5732		-0.7592
H0YMF4	RPL28	60S ribosomal protein L28 OS=Homo sapiens OX=9606 GN=RPL28 PE=1 SV=1	12.39	27.3678	26.9335	27.6909	0.4343		-0.3231		0.7574
Q8WU20	FRS2	Fibroblast growth factor receptor substrate 2 OS=Homo sapiens OX=9606 GN=FRS2 PE=1 SV=4	57.028	23.4282	22.759	22.6709	0.6692		0.7573		-0.0881
O95297	MPZL1	Myelin protein zero-like protein 1 OS=Homo sapiens OX=9606 GN=MPZL1 PE=1 SV=1	29.082	22.6888	22.0222	21.9316	0.6666		0.7572		-0.0906
P31942	HNRNPH3	Heterogeneous nuclear ribonucleoprotein H3 OS=Homo sapiens OX=9606 GN=HNRNPH3 PE=1 SV=2	36.926	30.3955	30.4652	31.1524	-0.0697		-0.7569		0.6872
P62280	RPS11	40S ribosomal protein S11 OS=Homo sapiens OX=9606 GN=RPS11 PE=1 SV=3	18.431	31.426	31.2672	32.0224	0.1588		-0.5964		0.7552
Q15020	SART3	Squamous cell carcinoma antigen recognized by T-cells 3 OS=Homo sapiens OX=9606 GN=SART3 PE=1 SV=1	109.93	26.969	27.7241	27.1321	-0.7551		-0.1631		-0.592
B3KQ25	PSME3	Proteasome activator complex subunit 3 OS=Homo sapiens OX=9606 GN=PSME3 PE=1 SV=1	22.455	23.4621	23.9908	23.2358	-0.5287		0.2263		-0.755
Q86WP2	GPBP1	Vasculin OS=Homo sapiens OX=9606 GN=GPBP1 PE=1 SV=1	53.339	23.791	23.036	23.2271	0.755		0.5639		0.1911
P30050	RPL12	60S ribosomal protein L12 OS=Homo sapiens OX=9606 GN=RPL12 PE=1 SV=1	17.818	30.9699	30.5046	30.2164	0.4653		0.7535		-0.2882
Q9H0U9	TSPYL1	Testis-specific Y-encoded-like protein 1 OS=Homo sapiens OX=9606 GN=TSPYL1 PE=1 SV=3	49.192	23.8871	24.6221	23.8705	-0.735		0.0166		-0.7516
Q9BT67	NDFIP1	NEDD4 family-interacting protein 1 OS=Homo sapiens OX=9606 GN=NDFIP1 PE=1 SV=1	24.899	20.3647	20.8216	20.0708	-0.4569		0.2939		-0.7508
D6R9W4	DBN1	Drebrin (Fragment) OS=Homo sapiens OX=9606 GN=DBN1 PE=1 SV=1	36.471	22.926	22.4878	22.177	0.4382		0.749		-0.3108
X6RM00	ERC1	ELKS/Rab6-interacting/CAST family member 1 OS=Homo sapiens OX=9606 GN=ERC1 PE=1 SV=1	111.97	23.5147	23.0422	22.7663	0.4725		0.7484		-0.2759
Q99735	MGST2	Microsomal glutathione S-transferase 2 OS=Homo sapiens OX=9606 GN=MGST2 PE=1 SV=1	16.62	22.5361	23.2325	22.4848	-0.6964		0.0513		-0.7477
Q8N5W9	RFLNB	Refilin-B OS=Homo sapiens OX=9606 GN=RFLNB PE=1 SV=1	22.882	24.0307	23.5168	24.2642	0.5139		-0.2335		0.7474
A0A075B7B5	SRGAP2	SLIT-ROBO Rho GTPase-activating protein 2 OS=Homo sapiens OX=9606 GN=SRGAP2 PE=1 SV=1	90.908	23.3404	23.1121	23.8564	0.2283		-0.516		0.7443
P54886	ALDH18A1	Delta-1-pyrroline-5-carboxylate synthase OS=Homo sapiens OX=9606 GN=ALDH18A1 PE=1 SV=2	87.301	22.5612	23.3031	23.0352	-0.7419		-0.474		-0.2679
Q7Z417	NUFIP2	Nuclear fragile X mental retardation-interacting protein 2 OS=Homo sapiens OX=9606 GN=NUFIP2 PE=1 SV=1	76.12	30.542	29.8005	30.0898	0.7415		0.4522		0.2893
K7EK06	FARSA	Phenylalanine--tRNA ligase alpha subunit (Fragment) OS=Homo sapiens OX=9606 GN=FARSA PE=1 SV=8	18.389	24.2412	24.8458	24.1049	-0.6046		0.1363		-0.7409
J3QL05	SRSF2	Serine/arginine-rich splicing factor 2 (Fragment) OS=Homo sapiens OX=9606 GN=SRSF2 PE=1 SV=1	15.156	28.5934	29.3321	28.7699	-0.7387		-0.1765		-0.5622
O43143	DHX15	Pre-mRNA-splicing factor ATP-dependent RNA helicase DHX15 OS=Homo sapiens OX=9606 GN=DHX15 PE=1 SV=2	90.932	30.1325	29.5739	30.312	0.5586		-0.1795		0.7381
Q96PK6	RBM14	RNA-binding protein 14 OS=Homo sapiens OX=9606 GN=RBM14 PE=1 SV=2	69.491	30.0684	29.7126	30.4499	0.3558		-0.3815		0.7373
Q92499	DDX1	ATP-dependent RNA helicase DDX1 OS=Homo sapiens OX=9606 GN=DDX1 PE=1 SV=2	82.431	30.9371	30.2005	30.5838	0.7366		0.3533		0.3833
A0A087X2D0	SRSF3	Serine/arginine-rich-splicing factor 3 OS=Homo sapiens OX=9606 GN=SRSF3 PE=1 SV=1	10.32	30.2712	30.3154	29.5808	-0.0442		0.6904		-0.7346
Q92859	NEO1	Neogenin OS=Homo sapiens OX=9606 GN=NEO1 PE=1 SV=2	160.01	20.8102	20.8307	21.5443	-0.0205		-0.7341		0.7136
P78406	RAE1	mRNA export factor OS=Homo sapiens OX=9606 GN=RAE1 PE=1 SV=1	40.968	22.083	22.2176	21.4842	-0.1346		0.5988		-0.7334
Q01081	U2AF1	Splicing factor U2AF 35 kDa subunit OS=Homo sapiens OX=9606 GN=U2AF1 PE=1 SV=3	27.872	27.7217	27.564	28.2968	0.1577		-0.5751		0.7328
O96013	PAK4	Serine/threonine-protein kinase PAK 4 OS=Homo sapiens OX=9606 GN=PAK4 PE=1 SV=1	64.071	25.8082	25.5498	26.2822	0.2584		-0.474		0.7324
O60506	SYNCRIP	Heterogeneous nuclear ribonucleoprotein Q OS=Homo sapiens OX=9606 GN=SYNCRIP PE=1 SV=2	69.602	30.8652	31.5045	30.7722	-0.6393		0.093		-0.7323
P60174	TPI1	Triosephosphate isomerase OS=Homo sapiens OX=9606 GN=TPI1 PE=1 SV=3	30.791	26.6948	27.4257	26.7262	-0.7309		-0.0314		-0.6995
Q9BRZ2	TRIM56	E3 ubiquitin-protein ligase TRIM56 OS=Homo sapiens OX=9606 GN=TRIM56 PE=1 SV=3	81.487	21.4239	22.1542	21.6183	-0.7303		-0.1944		-0.5359
Q9UL40	ZNF346	Zinc finger protein 346 OS=Homo sapiens OX=9606 GN=ZNF346 PE=1 SV=1	32.932	25.1986	24.7263	25.4564	0.4723		-0.2578		0.7301
H0YN26	ANP32A	Acidic leucine-rich nuclear phosphoprotein 32 family member A OS=Homo sapiens OX=9606 GN=ANP32A PE=1 SV=1	19.997	27.6721	28.4012	27.8449	-0.7291		-0.1728		-0.5563
E9PK47	PYGL	Alpha-1,4 glucan phosphorylase OS=Homo sapiens OX=9606 GN=PYGL PE=1 SV=1	94.069	20.4787	20.8142	20.0864	-0.3355		0.3923		-0.7278
P18077	RPL35A	60S ribosomal protein L35a OS=Homo sapiens OX=9606 GN=RPL35A PE=1 SV=2	12.538	28.5091	28.5996	27.8724	-0.0905		0.6367		-0.7272
Q13045	FLII	Protein flightless-1 homolog OS=Homo sapiens OX=9606 GN=FLII PE=1 SV=2	144.75	26.3852	25.6584	25.7106	0.7268		0.6746		0.0522
Q14257	RCN2	Reticulocalbin-2 OS=Homo sapiens OX=9606 GN=RCN2 PE=1 SV=1	36.876	30.932	31.6588	31.0437	-0.7268		-0.1117		-0.6151
G3V1A1	RPL8	60S ribosomal protein L8 OS=Homo sapiens OX=9606 GN=RPL8 PE=1 SV=1	18.169	29.8211	29.9177	30.5477	-0.0966		-0.7266		0.63
B0QYK0	EWSR1	RNA-binding protein EWS OS=Homo sapiens OX=9606 GN=EWSR1 PE=1 SV=1	64.929	29.2947	28.5694	29.1368	0.7253		0.1579		0.5674
E9PF19	TBL2	Transducin beta-like protein 2 OS=Homo sapiens OX=9606 GN=TBL2 PE=1 SV=1	45.935	23.9536	24.6482	24.6788	-0.6946		-0.7252		0.0306
Q5VXN0	RPF2	Ribosome biogenesis protein RPF2 homolog (Fragment) OS=Homo sapiens OX=9606 GN=RPF2 PE=1 SV=1	24.605	24.2766	23.9462	23.5522	0.3304		0.7244		-0.394
P49773	HINT1	Histidine triad nucleotide-binding protein 1 OS=Homo sapiens OX=9606 GN=HINT1 PE=1 SV=2	13.802	24.249	24.3854	23.6611	-0.1364		0.5879		-0.7243
Q9NYL9	TMOD3	Tropomodulin-3 OS=Homo sapiens OX=9606 GN=TMOD3 PE=1 SV=1	39.594	30.9856	30.262	30.8667	0.7236		0.1189		0.6047
P18124	RPL7	60S ribosomal protein L7 OS=Homo sapiens OX=9606 GN=RPL7 PE=1 SV=1	29.225	31.9773	31.9406	32.6623	0.0367		-0.685		0.7217
Q8TD57	DNAH3	Dynein heavy chain 3, axonemal OS=Homo sapiens OX=9606 GN=DNAH3 PE=2 SV=1	470.77	25.872	25.4152	25.1505	0.4568		0.7215		-0.2647
B5MCT9	STXBP4	Syntaxin-binding protein 4 OS=Homo sapiens OX=9606 GN=STXBP4 PE=1 SV=1	35.055	21.174	21.2377	20.5164	-0.0637		0.6576		-0.7213
B4DP61	SMN1	Survival motor neuron protein OS=Homo sapiens OX=9606 GN=SMN1 PE=1 SV=1	24.38	22.7966	22.9838	22.2637	-0.1872		0.5329		-0.7201
P78332	RBM6	RNA-binding protein 6 OS=Homo sapiens OX=9606 GN=RBM6 PE=1 SV=5	128.64	31.0195	30.6922	31.4108	0.3273		-0.3913		0.7186
Q15459	SF3A1	Splicing factor 3A subunit 1 OS=Homo sapiens OX=9606 GN=SF3A1 PE=1 SV=1	88.885	25.8485	26.5671	26.1828	-0.7186		-0.3343		-0.3843
P61225	RAP2B	Ras-related protein Rap-2b OS=Homo sapiens OX=9606 GN=RAP2B PE=1 SV=1	20.504	26.6373	26.4535	25.9208	0.1838		0.7165		-0.5327
P62241	RPS8	40S ribosomal protein S8 OS=Homo sapiens OX=9606 GN=RPS8 PE=1 SV=2	24.205	29.9024	29.9251	30.6188	-0.0227		-0.7164		0.6937
Q13435	SF3B2	Splicing factor 3B subunit 2 OS=Homo sapiens OX=9606 GN=SF3B2 PE=1 SV=2	100.23	28.5043	28.2163	28.9303	0.288		-0.426		0.714
Q8N8S7	ENAH	Protein enabled homolog OS=Homo sapiens OX=9606 GN=ENAH PE=1 SV=2	66.509	26.3635	25.7115	25.6508	0.652		0.7127		-0.0607
F2Z388	RPL35	60S ribosomal protein L35 OS=Homo sapiens OX=9606 GN=RPL35 PE=1 SV=1	10.645	28.8736	29.586	29.5772	-0.7124		-0.7036		-0.0088
Q8WWM7	ATXN2L	Ataxin-2-like protein OS=Homo sapiens OX=9606 GN=ATXN2L PE=1 SV=2	113.37	30.8452	30.1336	30.7179	0.7116		0.1273		0.5843
Q6PKG0	LARP1	La-related protein 1 OS=Homo sapiens OX=9606 GN=LARP1 PE=1 SV=2	123.51	29.9615	30.673	30.1901	-0.7115		-0.2286		-0.4829
I3L397	EIF5A	Eukaryotic translation initiation factor 5A (Fragment) OS=Homo sapiens OX=9606 GN=EIF5A PE=1 SV=8	16.019	27.2465	27.0991	26.5358	0.1474		0.7107		-0.5633
Q9UEY8	ADD3	Gamma-adducin OS=Homo sapiens OX=9606 GN=ADD3 PE=1 SV=1	79.154	27.422	28.0256	27.315	-0.6036		0.107		-0.7106
M0R0F0	RPS5	40S ribosomal protein S5 (Fragment) OS=Homo sapiens OX=9606 GN=RPS5 PE=1 SV=1	22.391	28.6542	29.3645	29.3338	-0.7103		-0.6796		-0.0307
O60292	SIPA1L3	Signal-induced proliferation-associated 1-like protein 3 OS=Homo sapiens OX=9606 GN=SIPA1L3 PE=1 SV=3	194.61	25.494	26.0768	25.3689	-0.5828		0.1251		-0.7079
P11233	RALA	Ras-related protein Ral-A OS=Homo sapiens OX=9606 GN=RALA PE=1 SV=1	23.567	28.5783	28.4028	27.8727	0.1755		0.7056		-0.5301
B5MC59	RPA3	Replication protein A 14 kDa subunit OS=Homo sapiens OX=9606 GN=RPA3 PE=1 SV=1	9.1703	24.1678	24.8731	24.2351	-0.7053		-0.0673		-0.638
Q8IY81	FTSJ3	pre-rRNA 2-O-ribose RNA methyltransferase FTSJ3 OS=Homo sapiens OX=9606 GN=FTSJ3 PE=1 SV=2	96.557	28.0722	27.4634	28.1682	0.6088		-0.096		0.7048
Q15717	ELAVL1	ELAV-like protein 1 OS=Homo sapiens OX=9606 GN=ELAVL1 PE=1 SV=2	36.091	28.4835	28.9565	28.2526	-0.473		0.2309		-0.7039
P67809	YBX1	Y-box-binding protein 1 OS=Homo sapiens OX=9606 GN=YBX1 PE=1 SV=3	35.924	25.9628	25.8019	26.5047	0.1609		-0.5419		0.7028
Q12797	ASPH	Aspartyl/asparaginyl beta-hydroxylase OS=Homo sapiens OX=9606 GN=ASPH PE=1 SV=3	85.862	24.8922	25.5453	24.8434	-0.6531		0.0488		-0.7019
P63244	RACK1	Receptor of activated protein C kinase 1 OS=Homo sapiens OX=9606 GN=RACK1 PE=1 SV=3	35.076	27.6139	27.8654	27.1638	-0.2515		0.4501		-0.7016
P04181	OAT	Ornithine aminotransferase, mitochondrial OS=Homo sapiens OX=9606 GN=OAT PE=1 SV=1	48.534	23.452	23.0523	22.751	0.3997		0.701		-0.3013
Q96C24	SYTL4	Synaptotagmin-like protein 4 OS=Homo sapiens OX=9606 GN=SYTL4 PE=1 SV=2	76.023	24.7734	25.4736	24.8694	-0.7002		-0.096		-0.6042
O00267	SUPT5H	Transcription elongation factor SPT5 OS=Homo sapiens OX=9606 GN=SUPT5H PE=1 SV=1	121	28.4292	29.1282	28.7116	-0.699		-0.2824		-0.4166
Q12899	TRIM26	Tripartite motif-containing protein 26 OS=Homo sapiens OX=9606 GN=TRIM26 PE=1 SV=1	62.165	25.0194	24.7379	24.3205	0.2815		0.6989		-0.4174
Q9NSI2	FAM207A	Protein FAM207A OS=Homo sapiens OX=9606 GN=FAM207A PE=1 SV=2	25.456	25.3014	25.5158	24.8171	-0.2144		0.4843		-0.6987
Q13356	PPIL2	RING-type E3 ubiquitin-protein ligase PPIL2 OS=Homo sapiens OX=9606 GN=PPIL2 PE=1 SV=1	58.823	20.9662	21.2875	21.662	-0.3213		-0.6958		0.3745
P78310	CXADR	Coxsackievirus and adenovirus receptor OS=Homo sapiens OX=9606 GN=CXADR PE=1 SV=1	40.029	24.4103	24.7961	24.1013	-0.3858		0.309		-0.6948
Q6P158	DHX57	Putative ATP-dependent RNA helicase DHX57 OS=Homo sapiens OX=9606 GN=DHX57 PE=1 SV=2	155.6	27.0771	26.7584	27.4532	0.3187		-0.3761		0.6948
Q9Y383	LUC7L2	Putative RNA-binding protein Luc7-like 2 OS=Homo sapiens OX=9606 GN=LUC7L2 PE=1 SV=2	46.513	28.4589	27.7653	28.0577	0.6936		0.4012		0.2924
P49750	YLPM1	YLP motif-containing protein 1 OS=Homo sapiens OX=9606 GN=YLPM1 PE=1 SV=4	241.64	30.8255	30.1827	30.875	0.6428		-0.0495		0.6923
Q9BQ39	DDX50	ATP-dependent RNA helicase DDX50 OS=Homo sapiens OX=9606 GN=DDX50 PE=1 SV=1	82.564	27.4134	27.5517	28.1054	-0.1383		-0.692		0.5537
A0A669KB05	CTNND1	Catenin delta-1 OS=Homo sapiens OX=9606 GN=CTNND1 PE=1 SV=1	102.29	29.2142	28.8037	29.4948	0.4105		-0.2806		0.6911
C9J712	PFN2	Profilin OS=Homo sapiens OX=9606 GN=PFN2 PE=1 SV=1	9.7982	22.6578	21.9669	22.3514	0.6909		0.3064		0.3845
Q96QC0	PPP1R10	Serine/threonine-protein phosphatase 1 regulatory subunit 10 OS=Homo sapiens OX=9606 GN=PPP1R10 PE=1 SV=1	99.057	24.824	24.8308	25.5144	-0.0068		-0.6904		0.6836
Q96B26	EXOSC8	Exosome complex component RRP43 OS=Homo sapiens OX=9606 GN=EXOSC8 PE=1 SV=1	30.039	22.9625	23.6243	22.9347	-0.6618		0.0278		-0.6896
Q9BXP5	SRRT	Serrate RNA effector molecule homolog OS=Homo sapiens OX=9606 GN=SRRT PE=1 SV=1	100.67	26.5059	26.3677	25.8175	0.1382		0.6884		-0.5502
P08243	ASNS	Asparagine synthetase [glutamine-hydrolyzing] OS=Homo sapiens OX=9606 GN=ASNS PE=1 SV=4	64.369	23.0379	23.7257	23.6687	-0.6878		-0.6308		-0.057
P78347	GTF2I	General transcription factor II-I OS=Homo sapiens OX=9606 GN=GTF2I PE=1 SV=2	112.42	28.9073	29.5472	29.5949	-0.6399		-0.6876		0.0477
D6R9A6	HMGB2	High mobility group protein B2 (Fragment) OS=Homo sapiens OX=9606 GN=HMGB2 PE=1 SV=1	15.404	22.0547	22.3766	22.7417	-0.3219		-0.687		0.3651
A0A087WVN5	POLR2E	DNA-directed RNA polymerases I, II, and III subunit RPABC1 (Fragment) OS=Homo sapiens OX=9606 GN=POLR2E PE=1 SV=1	9.2766	22.6314	22.2779	22.9644	0.3535		-0.333		0.6865
Q9Y2F5	ICE1	Little elongation complex subunit 1 OS=Homo sapiens OX=9606 GN=ICE1 PE=1 SV=5	247.89	21.8572	21.0702	21.7563	NA	NA	0.1009		0.6861
A0A0D9SF53	DDX3X	RNA helicase OS=Homo sapiens OX=9606 GN=DDX3X PE=1 SV=1	81.476	31.8269	31.5456	32.2305	0.2813		-0.4036		0.6849
O75147	OBSL1	Obscurin-like protein 1 OS=Homo sapiens OX=9606 GN=OBSL1 PE=1 SV=4	206.94	23.2887	22.6605	22.6058	0.6282		0.6829		-0.0547
Q12955	ANK3	Ankyrin-3 OS=Homo sapiens OX=9606 GN=ANK3 PE=1 SV=3	480.4	23.7238	24.1216	23.439	-0.3978		0.2848		-0.6826
Q9P2E7	PCDH10	Protocadherin-10 OS=Homo sapiens OX=9606 GN=PCDH10 PE=1 SV=2	112.93	24.7425	25.4247	25.3218	-0.6822		-0.5793		-0.1029
Q13501	SQSTM1	Sequestosome-1 OS=Homo sapiens OX=9606 GN=SQSTM1 PE=1 SV=1	47.687	25.309	24.955	25.6369	0.354		-0.3279		0.6819
O94905	ERLIN2	Erlin-2 OS=Homo sapiens OX=9606 GN=ERLIN2 PE=1 SV=1	37.839	26.2528	26.9342	26.6324	-0.6814		-0.3796		-0.3018
A0A2R8Y6J3	RPL5	60S ribosomal protein L5 (Fragment) OS=Homo sapiens OX=9606 GN=RPL5 PE=1 SV=1	27.045	29.0679	28.4948	29.1761	0.5731		-0.1082		0.6813
Q9Y3B7	MRPL11	39S ribosomal protein L11, mitochondrial OS=Homo sapiens OX=9606 GN=MRPL11 PE=1 SV=1	20.683	26.6714	27.2049	26.5242	-0.5335		0.1472		-0.6807
G5EA31	SEC24C	Protein transport protein Sec24C OS=Homo sapiens OX=9606 GN=SEC24C PE=1 SV=1	111.98	21.5987	22.2789	21.9092	-0.6802		-0.3105		-0.3697
Q9HAC8	UBTD1	Ubiquitin domain-containing protein 1 OS=Homo sapiens OX=9606 GN=UBTD1 PE=1 SV=1	25.938	25.1417	24.7027	24.4625	0.439		0.6792		-0.2402
A0A3B3IU46	RAMACL	RNA guanine-7 methyltransferase-activating subunit-like (pseudogene) OS=Homo sapiens OX=9606 GN=RAMACL PE=4 SV=1	14.367	23.5112	22.8365	23.329	0.6747		0.1822		0.4925
Q2NL82	TSR1	Pre-rRNA-processing protein TSR1 homolog OS=Homo sapiens OX=9606 GN=TSR1 PE=1 SV=1	91.809	24.6257	24.7106	25.3001	-0.0849		-0.6744		0.5895
Q15181	PPA1	Inorganic pyrophosphatase OS=Homo sapiens OX=9606 GN=PPA1 PE=1 SV=2	32.66	25.5351	25.7754	25.1017	-0.2403		0.4334		-0.6737
G3V203	RPL18	60S ribosomal protein L18 OS=Homo sapiens OX=9606 GN=RPL18 PE=1 SV=1	18.756	28.9775	28.9193	29.5922	0.0582		-0.6147		0.6729
Q9NS86	LANCL2	LanC-like protein 2 OS=Homo sapiens OX=9606 GN=LANCL2 PE=1 SV=1	50.854	22.8591	22.2816	22.1863	0.5775		0.6728		-0.0953
A0A024QZ42	PDCD6	HCG1985580, isoform CRA_c OS=Homo sapiens OX=9606 GN=PDCD6 PE=1 SV=1	14.45	25.3126	25.2336	24.6399	0.079		0.6727		-0.5937
Q9BRP8	PYM1	Partner of Y14 and mago OS=Homo sapiens OX=9606 GN=PYM1 PE=1 SV=1	22.655	26.1411	26.8137	26.4007	-0.6726		-0.2596		-0.413
P06748	NPM1	Nucleophosmin OS=Homo sapiens OX=9606 GN=NPM1 PE=1 SV=2	32.575	31.6455	31.9606	32.3175	-0.3151		-0.672		0.3569
Q9HCE1	MOV10	Helicase MOV-10 OS=Homo sapiens OX=9606 GN=MOV10 PE=1 SV=2	113.67	29.117	29.7874	29.647	-0.6704		-0.53		-0.1404
P61981	YWHAG	14-3-3 protein gamma OS=Homo sapiens OX=9606 GN=YWHAG PE=1 SV=2	28.302	26.1744	26.0527	25.5059	0.1217		0.6685		-0.5468
Q08945	SSRP1	FACT complex subunit SSRP1 OS=Homo sapiens OX=9606 GN=SSRP1 PE=1 SV=1	81.074	26.5965	27.2641	26.7128	-0.6676		-0.1163		-0.5513
Q58FF8	HSP90AB2P	Putative heat shock protein HSP 90-beta 2 OS=Homo sapiens OX=9606 GN=HSP90AB2P PE=1 SV=2	44.348	21.6284	21.7889	22.2921	-0.1605		-0.6637		0.5032
P55735	SEC13	Protein SEC13 homolog OS=Homo sapiens OX=9606 GN=SEC13 PE=1 SV=3	35.54	27.9976	28.6604	28.0006	-0.6628		-0.003		-0.6598
Q9GZT9	EGLN1	Egl nine homolog 1 OS=Homo sapiens OX=9606 GN=EGLN1 PE=1 SV=1	46.02	24.7738	24.112	24.745	0.6618		0.0288		0.633
A0A2R8YFH0	MSH2	DNA mismatch repair protein OS=Homo sapiens OX=9606 GN=MSH2 PE=1 SV=1	102.86	21.9675	22.6286	22.3562	-0.6611		-0.3887		-0.2724
Q7Z5J4	RAI1	Retinoic acid-induced protein 1 OS=Homo sapiens OX=9606 GN=RAI1 PE=1 SV=2	203.35	24.6429	25.3031	25.0414	-0.6602		-0.3985		-0.2617
Q14684	RRP1B	Ribosomal RNA processing protein 1 homolog B OS=Homo sapiens OX=9606 GN=RRP1B PE=1 SV=3	84.427	27.0635	27.1884	27.7226	-0.1249		-0.6591		0.5342
P13010	XRCC5	X-ray repair cross-complementing protein 5 OS=Homo sapiens OX=9606 GN=XRCC5 PE=1 SV=3	82.704	30.5114	31.1702	30.7335	-0.6588		-0.2221		-0.4367
Q5T3I0	GPATCH4	G patch domain-containing protein 4 OS=Homo sapiens OX=9606 GN=GPATCH4 PE=1 SV=2	50.381	24.2667	24.5133	23.8551	-0.2466		0.4116		-0.6582
Q86UP2	KTN1	Kinectin OS=Homo sapiens OX=9606 GN=KTN1 PE=1 SV=1	156.27	26.3674	26.9458	26.2878	-0.5784		0.0796		-0.658
Q5QPR4	CDK11A	Cyclin-dependent kinase 11A OS=Homo sapiens OX=9606 GN=CDK11A PE=1 SV=1	86.823	24.2718	24.9285	24.4048	-0.6567		-0.133		-0.5237
O00566	MPHOSPH10	U3 small nucleolar ribonucleoprotein protein MPP10 OS=Homo sapiens OX=9606 GN=MPHOSPH10 PE=1 SV=2	78.863	24.5497	24.9956	25.206	-0.4459		-0.6563		0.2104
P19105	MYL12A	Myosin regulatory light chain 12A OS=Homo sapiens OX=9606 GN=MYL12A PE=1 SV=2	19.794	29.1753	29.4112	28.755	-0.2359		0.4203		-0.6562
P63272	SUPT4H1	Transcription elongation factor SPT4 OS=Homo sapiens OX=9606 GN=SUPT4H1 PE=1 SV=1	13.193	25.0027	25.6587	25.5193	-0.656		-0.5166		-0.1394
Q08E86	KIAA0100	KIAA0100 protein OS=Homo sapiens OX=9606 GN=KIAA0100 PE=1 SV=1	237.31	27.3229	26.6674	26.7441	0.6555		0.5788		0.0767
Q5SSJ5	HP1BP3	Heterochromatin protein 1-binding protein 3 OS=Homo sapiens OX=9606 GN=HP1BP3 PE=1 SV=1	61.206	25.892	26.1075	26.5469	-0.2155		-0.6549		0.4394
P30101	PDIA3	Protein disulfide-isomerase A3 OS=Homo sapiens OX=9606 GN=PDIA3 PE=1 SV=4	56.782	23.594	24.2224	23.5679	-0.6284		0.0261		-0.6545
P33981	TTK	Dual specificity protein kinase TTK OS=Homo sapiens OX=9606 GN=TTK PE=1 SV=2	97.071	22.0056	21.9071	22.559	0.0985		-0.5534		0.6519
G3XAC6	RBM39	RNA-binding protein 39 OS=Homo sapiens OX=9606 GN=RBM39 PE=1 SV=1	48.023	28.1246	27.8125	28.4643	0.3121		-0.3397		0.6518
P04899	GNAI2	Guanine nucleotide-binding protein G(i) subunit alpha-2 OS=Homo sapiens OX=9606 GN=GNAI2 PE=1 SV=3	40.45	29.1942	28.7477	28.5431	0.4465		0.6511		-0.2046
O00232	PSMD12	26S proteasome non-ATPase regulatory subunit 12 OS=Homo sapiens OX=9606 GN=PSMD12 PE=1 SV=3	52.904	22.0724	22.7228	22.2377	-0.6504		-0.1653		-0.4851
A0A3B3ISF1	TJP2	Tight junction protein ZO-2 OS=Homo sapiens OX=9606 GN=TJP2 PE=1 SV=1	111.51	25.1726	24.7179	24.5228	0.4547		0.6498		-0.1951
Q8WTT2	NOC3L	Nucleolar complex protein 3 homolog OS=Homo sapiens OX=9606 GN=NOC3L PE=1 SV=1	92.547	24.6161	24.5925	25.2422	0.0236		-0.6261		0.6497
Q99961	SH3GL1	Endophilin-A2 OS=Homo sapiens OX=9606 GN=SH3GL1 PE=1 SV=1	41.489	23.3024	23.1113	23.7604	0.1911		-0.458		0.6491
Q9ULV0	MYO5B	Unconventional myosin-Vb OS=Homo sapiens OX=9606 GN=MYO5B PE=1 SV=3	213.67	26.7664	26.1399	26.1195	0.6265		0.6469		-0.0204
O60262	GNG7	Guanine nucleotide-binding protein G(I)/G(S)/G(O) subunit gamma-7 OS=Homo sapiens OX=9606 GN=GNG7 PE=1 SV=1	7.5217	25.1744	25.08	25.7263	0.0944		-0.5519		0.6463
P78346	RPP30	Ribonuclease P protein subunit p30 OS=Homo sapiens OX=9606 GN=RPP30 PE=1 SV=1	29.321	22.9914	22.3993	23.0453	0.5921		-0.0539		0.646
I3L2K5	ZC3H7A	Zinc finger CCCH domain-containing protein 7A (Fragment) OS=Homo sapiens OX=9606 GN=ZC3H7A PE=1 SV=1	83.647	23.7578	24.403	23.9165	-0.6452		-0.1587		-0.4865
O95104	SCAF4	SR-related and CTD-associated factor 4 OS=Homo sapiens OX=9606 GN=SCAF4 PE=1 SV=3	125.87	23.8823	23.2373	23.5241	0.645		0.3582		0.2868
Q8WVC2	RPS21	40S ribosomal protein S21 OS=Homo sapiens OX=9606 GN=RPS21 PE=1 SV=1	8.85	27.7045	28.3491	28.2904	-0.6446		-0.5859		-0.0587
A0A494C0Y7	RAD50	DNA repair protein RAD50 (Fragment) OS=Homo sapiens OX=9606 GN=RAD50 PE=1 SV=1	56.791	21.727	22.3687	21.7257	-0.6417		0.0013		-0.643
A0A140T9U8	HLA-C	HLA class I histocompatibility antigen, C alpha chain OS=Homo sapiens OX=9606 GN=HLA-C PE=1 SV=1	44.215	25.6534	25.8782	25.2356	-0.2248		0.4178		-0.6426
P01624	IGKV3-15	Immunoglobulin kappa variable 3-15 OS=Homo sapiens OX=9606 GN=IGKV3-15 PE=1 SV=2	12.496	24.252	24.8943	24.8254	-0.6423		-0.5734		-0.0689
Q15417	CNN3	Calponin-3 OS=Homo sapiens OX=9606 GN=CNN3 PE=1 SV=1	36.413	29.3349	29.1186	29.7567	0.2163		-0.4218		0.6381
Q13895	BYSL	Bystin OS=Homo sapiens OX=9606 GN=BYSL PE=1 SV=3	49.601	28.4659	28.8294	28.1917	-0.3635		0.2742		-0.6377
P21281	ATP6V1B2	V-type proton ATPase subunit B, brain isoform OS=Homo sapiens OX=9606 GN=ATP6V1B2 PE=1 SV=3	56.5	25.3516	24.7141	24.8663	0.6375		0.4853		0.1522
Q9NWQ8	PAG1	Phosphoprotein associated with glycosphingolipid-enriched microdomains 1 OS=Homo sapiens OX=9606 GN=PAG1 PE=1 SV=2	46.98	25.386	25.6789	25.0426	-0.2929		0.3434		-0.6363
B1AHF3	CYB5R3	NADH-cytochrome b5 reductase 3 (Fragment) OS=Homo sapiens OX=9606 GN=CYB5R3 PE=1 SV=1	16.696	22.0924	22.728	22.4573	-0.6356		-0.3649		-0.2707
H0YA96	HNRNPD	Heterogeneous nuclear ribonucleoprotein D0 (Fragment) OS=Homo sapiens OX=9606 GN=HNRNPD PE=1 SV=1	23.811	29.964	30.3504	29.7158	-0.3864		0.2482		-0.6346
Q8WUQ7	CACTIN	Cactin OS=Homo sapiens OX=9606 GN=CACTIN PE=1 SV=3	88.701	22.0147	21.4266	21.3802	0.5881		0.6345		-0.0464
P35637	FUS	RNA-binding protein FUS OS=Homo sapiens OX=9606 GN=FUS PE=1 SV=1	53.425	33.1177	32.6004	33.2348	0.5173		-0.1171		0.6344
A0A0D9SFI6	FHL1	Four and a half LIM domains protein 1 (Fragment) OS=Homo sapiens OX=9606 GN=FHL1 PE=1 SV=1	16.824	24.6271	25.2614	24.7903	-0.6343		-0.1632		-0.4711
P17509	HOXB6	Homeobox protein Hox-B6 OS=Homo sapiens OX=9606 GN=HOXB6 PE=1 SV=4	25.432	25.5142	26.1482	25.8188	-0.634		-0.3046		-0.3294
Q9Y608	LRRFIP2	Leucine-rich repeat flightless-interacting protein 2 OS=Homo sapiens OX=9606 GN=LRRFIP2 PE=1 SV=1	82.17	25.2721	25.4653	24.8321	-0.1932		0.44		-0.6332
P36957	DLST	Dihydrolipoyllysine-residue succinyltransferase component of 2-oxoglutarate dehydrogenase complex, mitochondrial OS=Homo sapiens OX=9606 GN=DLST PE=1 SV=4	48.755	27.846	27.6239	27.2136	0.2221		0.6324		-0.4103
E7ENQ1	MAP4K4	Mitogen-activated protein kinase kinase kinase kinase 4 OS=Homo sapiens OX=9606 GN=MAP4K4 PE=1 SV=1	132.16	22.3055	22.6839	22.0518	-0.3784		0.2537		-0.6321
Q9Y230	RUVBL2	RuvB-like 2 OS=Homo sapiens OX=9606 GN=RUVBL2 PE=1 SV=3	51.156	23.1084	23.0774	23.7087	0.031		-0.6003		0.6313
O14980	XPO1	Exportin-1 OS=Homo sapiens OX=9606 GN=XPO1 PE=1 SV=1	123.38	22.2847	22.9154	22.8889	-0.6307		-0.6042		-0.0265
Q32Q12	NME1-NME2	Nucleoside diphosphate kinase OS=Homo sapiens OX=9606 GN=NME1-NME2 PE=1 SV=1	32.642	26.2496	26.8792	26.8008	-0.6296		-0.5512		-0.0784
Q9C0B5	ZDHHC5	Palmitoyltransferase ZDHHC5 OS=Homo sapiens OX=9606 GN=ZDHHC5 PE=1 SV=2	77.544	26.0976	25.4682	25.5445	0.6294		0.5531		0.0763
K7EL81	PPP1R12C	Protein phosphatase 1 regulatory subunit 12C (Fragment) OS=Homo sapiens OX=9606 GN=PPP1R12C PE=1 SV=1	80.199	21.5588	20.3192	20.9474	NA	NA	0.6114		0.6282
P62314	SNRPD1	Small nuclear ribonucleoprotein Sm D1 OS=Homo sapiens OX=9606 GN=SNRPD1 PE=1 SV=1	13.281	26.5921	26.6508	27.2201	-0.0587		-0.628		0.5693
A0A087WX14	ZC3H13	Zinc finger CCCH domain-containing protein 13 (Fragment) OS=Homo sapiens OX=9606 GN=ZC3H13 PE=1 SV=1	13.291	22.7771	22.4194	23.0473	0.3577		-0.2702		0.6279
Q92896	GLG1	Golgi apparatus protein 1 OS=Homo sapiens OX=9606 GN=GLG1 PE=1 SV=2	134.55	24.2733	24.4229	23.7954	-0.1496		0.4779		-0.6275
H7BY98	TAF1	Transcription initiation factor TFIID subunit 1 (Fragment) OS=Homo sapiens OX=9606 GN=TAF1 PE=1 SV=1	52.023	21.789	21.5289	22.1556	0.2601		-0.3666		0.6267
O00273	DFFA	DNA fragmentation factor subunit alpha OS=Homo sapiens OX=9606 GN=DFFA PE=1 SV=1	36.521	21.1824	21.8079	21.504	-0.6255		-0.3216		-0.3039
P62879	GNB2	Guanine nucleotide-binding protein G(I)/G(S)/G(T) subunit beta-2 OS=Homo sapiens OX=9606 GN=GNB2 PE=1 SV=3	37.331	30.1782	29.5533	29.7008	0.6249		0.4774		0.1475
P63104	YWHAZ	14-3-3 protein zeta/delta OS=Homo sapiens OX=9606 GN=YWHAZ PE=1 SV=1	27.745	26.2199	26.8405	26.7792	-0.6206		-0.5593		-0.0613
P32969	RPL9	60S ribosomal protein L9 OS=Homo sapiens OX=9606 GN=RPL9 PE=1 SV=1	21.863	29.9414	30.3081	30.5616	-0.3667		-0.6202		0.2535
Q5JP53	TUBB	Tubulin beta chain OS=Homo sapiens OX=9606 GN=TUBB PE=1 SV=1	47.766	30.0254	30.6456	30.4027	-0.6202		-0.3773		-0.2429
Q5T8P6	RBM26	RNA-binding protein 26 OS=Homo sapiens OX=9606 GN=RBM26 PE=1 SV=3	113.6	23.5368	23.8249	24.1564	-0.2881		-0.6196		0.3315
Q08211	DHX9	ATP-dependent RNA helicase A OS=Homo sapiens OX=9606 GN=DHX9 PE=1 SV=4	140.96	31.2777	31.8972	31.4501	-0.6195		-0.1724		-0.4471
P61604	HSPE1	10 kDa heat shock protein, mitochondrial OS=Homo sapiens OX=9606 GN=HSPE1 PE=1 SV=2	10.932	25.6667	26.2854	25.7499	-0.6187		-0.0832		-0.5355
P50402	EMD	Emerin OS=Homo sapiens OX=9606 GN=EMD PE=1 SV=1	28.994	27.748	28.3659	28.078	-0.6179		-0.33		-0.2879
Q9BSD7	NTPCR	Cancer-related nucleoside-triphosphatase OS=Homo sapiens OX=9606 GN=NTPCR PE=1 SV=1	20.713	26.2267	26.0773	25.609	0.1494		0.6177		-0.4683
Q9NX58	LYAR	Cell growth-regulating nucleolar protein OS=Homo sapiens OX=9606 GN=LYAR PE=1 SV=2	43.614	26.8413	26.8561	27.459	-0.0148		-0.6177		0.6029
Q9UBU9	NXF1	Nuclear RNA export factor 1 OS=Homo sapiens OX=9606 GN=NXF1 PE=1 SV=1	70.182	23.5708	23.8868	24.1878	-0.316		-0.617		0.301
Q13185	CBX3	Chromobox protein homolog 3 OS=Homo sapiens OX=9606 GN=CBX3 PE=1 SV=4	20.811	25.7992	25.2707	25.8863	0.5285		-0.0871		0.6156
Q07666	KHDRBS1	KH domain-containing, RNA-binding, signal transduction-associated protein 1 OS=Homo sapiens OX=9606 GN=KHDRBS1 PE=1 SV=1	48.227	34.5537	33.9577	34.5732	0.596		-0.0195		0.6155
H0Y720	TNRC6B	Trinucleotide repeat-containing gene 6B protein (Fragment) OS=Homo sapiens OX=9606 GN=TNRC6B PE=1 SV=1	148.57	26.519	26.0335	26.6439	0.4855		-0.1249		0.6104
P68363	TUBA1B	Tubulin alpha-1B chain OS=Homo sapiens OX=9606 GN=TUBA1B PE=1 SV=1	50.151	30.8457	31.0282	30.4185	-0.1825		0.4272		-0.6097
H0YNH8	UACA	Uveal autoantigen with coiled-coil domains and ankyrin repeats OS=Homo sapiens OX=9606 GN=UACA PE=1 SV=1	161.31	26.8599	27.4686	27.2414	-0.6087		-0.3815		-0.2272
A0A6I8PIX7	SVIL	Supervillin OS=Homo sapiens OX=9606 GN=SVIL PE=4 SV=1	213.63	26.2582	25.6513	26.1872	0.6069		0.071		0.5359
E9PS17	SCYL1	N-terminal kinase-like protein OS=Homo sapiens OX=9606 GN=SCYL1 PE=1 SV=1	85.718	24.6474	25.254	24.8818	-0.6066		-0.2344		-0.3722
Q02878	RPL6	60S ribosomal protein L6 OS=Homo sapiens OX=9606 GN=RPL6 PE=1 SV=3	32.728	30.8521	30.7481	31.3543	0.104		-0.5022		0.6062
Q9HAV0	GNB4	Guanine nucleotide-binding protein subunit beta-4 OS=Homo sapiens OX=9606 GN=GNB4 PE=1 SV=3	37.567	24.2553	23.9606	23.6497	0.2947		0.6056		-0.3109
P40227	CCT6A	T-complex protein 1 subunit zeta OS=Homo sapiens OX=9606 GN=CCT6A PE=1 SV=3	58.024	26.2354	26.1022	26.7071	0.1332		-0.4717		0.6049
P52815	MRPL12	39S ribosomal protein L12, mitochondrial OS=Homo sapiens OX=9606 GN=MRPL12 PE=1 SV=2	21.348	23.6333	24.2379	23.7014	-0.6046		-0.0681		-0.5365
P17482	HOXB9	Homeobox protein Hox-B9 OS=Homo sapiens OX=9606 GN=HOXB9 PE=1 SV=2	28.058	22.8948	22.2909	22.5995	0.6039		0.2953		0.3086
P27348	YWHAQ	14-3-3 protein theta OS=Homo sapiens OX=9606 GN=YWHAQ PE=1 SV=1	27.764	26.8913	26.2879	26.742	0.6034		0.1493		0.4541
G3V0J0	FMR1	Synaptic functional regulator FMR1 OS=Homo sapiens OX=9606 GN=FMR1 PE=1 SV=1	66.785	25.1548	24.663	24.5516	0.4918		0.6032		-0.1114
Q9Y5A9	YTHDF2	YTH domain-containing family protein 2 OS=Homo sapiens OX=9606 GN=YTHDF2 PE=1 SV=2	62.333	27.4304	27.1337	26.8276	0.2967		0.6028		-0.3061
A0A0B4J1U7	IGHV6-1	Immunoglobulin heavy variable 6-1 OS=Homo sapiens OX=9606 GN=IGHV6-1 PE=3 SV=1	13.481	23.4073	23.5268	22.9241	-0.1195		0.4832		-0.6027
O43395	PRPF3	U4/U6 small nuclear ribonucleoprotein Prp3 OS=Homo sapiens OX=9606 GN=PRPF3 PE=1 SV=2	77.528	23.9887	24.129	24.591	-0.1403		-0.6023		0.462
Q9UQB8	BAIAP2	Brain-specific angiogenesis inhibitor 1-associated protein 2 OS=Homo sapiens OX=9606 GN=BAIAP2 PE=1 SV=1	60.867	25.8282	26.4152	26.4303	-0.587		-0.6021		0.0151
P61978	HNRNPK	Heterogeneous nuclear ribonucleoprotein K OS=Homo sapiens OX=9606 GN=HNRNPK PE=1 SV=1	50.976	31.9384	31.6139	32.2153	0.3245		-0.2769		0.6014
Q8WXF1	PSPC1	Paraspeckle component 1 OS=Homo sapiens OX=9606 GN=PSPC1 PE=1 SV=1	58.743	27.3779	26.7767	27.1865	0.6012		0.1914		0.4098
P31689	DNAJA1	DnaJ homolog subfamily A member 1 OS=Homo sapiens OX=9606 GN=DNAJA1 PE=1 SV=2	44.868	26.1923	25.604	26.2049	0.5883		-0.0126		0.6009
A0A0G2JRA5	RBFOX2	RNA-binding protein fox-1 homolog 2 (Fragment) OS=Homo sapiens OX=9606 GN=RBFOX2 PE=1 SV=1	41.242	24.5484	24.9945	24.3938	-0.4461		0.1546		-0.6007
E7ET15	U2SURP	U2 snRNP-associated SURP motif-containing protein OS=Homo sapiens OX=9606 GN=U2SURP PE=1 SV=1	118.25	28.6893	28.3644	28.9649	0.3249		-0.2756		0.6005
P24534	EEF1B2	Elongation factor 1-beta OS=Homo sapiens OX=9606 GN=EEF1B2 PE=1 SV=3	24.763	24.7221	24.801	24.2007	-0.0789		0.5214		-0.6003
P62857	RPS28	40S ribosomal protein S28 OS=Homo sapiens OX=9606 GN=RPS28 PE=1 SV=1	7.8409	27.0819	26.7754	26.4818	0.3065		0.6001		-0.2936
P04075	ALDOA	Fructose-bisphosphate aldolase A OS=Homo sapiens OX=9606 GN=ALDOA PE=1 SV=2	39.42	27.1248	27.7227	27.1227	-0.5979		0.0021		-0.6
Q9Y5B9	SUPT16H	FACT complex subunit SPT16 OS=Homo sapiens OX=9606 GN=SUPT16H PE=1 SV=1	119.91	26.6082	27.2078	26.8445	-0.5996		-0.2363		-0.3633
O94906	PRPF6	Pre-mRNA-processing factor 6 OS=Homo sapiens OX=9606 GN=PRPF6 PE=1 SV=1	106.92	22.7181	22.4725	23.0712	0.2456		-0.3531		0.5987
Q9BYJ9	YTHDF1	YTH domain-containing family protein 1 OS=Homo sapiens OX=9606 GN=YTHDF1 PE=1 SV=1	60.873	27.0579	27.1582	26.561	-0.1003		0.4969		-0.5972
Q9NV31	IMP3	U3 small nucleolar ribonucleoprotein protein IMP3 OS=Homo sapiens OX=9606 GN=IMP3 PE=1 SV=1	21.85	24.876	24.6655	24.2795	0.2105		0.5965		-0.386
Q2TAY7	SMU1	WD40 repeat-containing protein SMU1 OS=Homo sapiens OX=9606 GN=SMU1 PE=1 SV=2	57.543	27.5637	26.9673	27.5461	0.5964		0.0176		0.5788
Q96SB4	SRPK1	SRSF protein kinase 1 OS=Homo sapiens OX=9606 GN=SRPK1 PE=1 SV=2	74.324	27.0363	26.5988	26.44	0.4375		0.5963		-0.1588
P56192	MARS1	Methionine--tRNA ligase, cytoplasmic OS=Homo sapiens OX=9606 GN=MARS1 PE=1 SV=2	101.11	21.5874	22.1813	21.6647	-0.5939		-0.0773		-0.5166
Q9NUD5	ZCCHC3	Zinc finger CCHC domain-containing protein 3 OS=Homo sapiens OX=9606 GN=ZCCHC3 PE=1 SV=2	43.547	26.7438	27.3367	27.303	-0.5929		-0.5592		-0.0337
P35268	RPL22	60S ribosomal protein L22 OS=Homo sapiens OX=9606 GN=RPL22 PE=1 SV=2	14.787	30.332	30.8134	30.9234	-0.4814		-0.5914		0.11
P04406	GAPDH	Glyceraldehyde-3-phosphate dehydrogenase OS=Homo sapiens OX=9606 GN=GAPDH PE=1 SV=3	36.053	29.0429	29.6154	29.0244	-0.5725		0.0185		-0.591
F8WAE5	EIF2A	Eukaryotic translation initiation factor 2A OS=Homo sapiens OX=9606 GN=EIF2A PE=1 SV=1	64.449	23.7215	23.983	23.3932	-0.2615		0.3283		-0.5898
O75695	RP2	Protein XRP2 OS=Homo sapiens OX=9606 GN=RP2 PE=1 SV=4	39.641	27.4667	26.877	26.9608	0.5897		0.5059		0.0838
Q92567	FAM168A	Protein FAM168A OS=Homo sapiens OX=9606 GN=FAM168A PE=1 SV=2	26.184	24.7932	25.3433	24.7546	-0.5501		0.0386		-0.5887
P12956	XRCC6	X-ray repair cross-complementing protein 6 OS=Homo sapiens OX=9606 GN=XRCC6 PE=1 SV=2	69.842	30.9728	31.5607	31.1782	-0.5879		-0.2054		-0.3825
Q5VUJ6	LRCH2	Leucine-rich repeat and calponin homology domain-containing protein 2 OS=Homo sapiens OX=9606 GN=LRCH2 PE=1 SV=2	84.587	23.6096	23.022	23.5923	0.5876		0.0173		0.5703
A0A1W2PPS1	HNRNPU	Heterogeneous nuclear ribonucleoprotein U OS=Homo sapiens OX=9606 GN=HNRNPU PE=1 SV=1	88.317	31.4583	31.8445	31.2581	-0.3862		0.2002		-0.5864
A0A087X1B2	USP39	U4/U6.U5 tri-snRNP-associated protein 2 OS=Homo sapiens OX=9606 GN=USP39 PE=1 SV=1	56.399	23.8411	24.0309	23.4452	-0.1898		0.3959		-0.5857
I3L4J1		Vesicle-fusing ATPase (Fragment) OS=Homo sapiens OX=9606 PE=1 SV=3	48.07	23.1171	23.013	22.5318	0.1041		0.5853		-0.4812
E9PEB5	FUBP1	Far upstream element-binding protein 1 OS=Homo sapiens OX=9606 GN=FUBP1 PE=1 SV=1	68.903	24.968	24.702	24.3828	0.266		0.5852		-0.3192
Q9H2G4	TSPYL2	Testis-specific Y-encoded-like protein 2 OS=Homo sapiens OX=9606 GN=TSPYL2 PE=1 SV=1	79.434	23.6902	24.1512	23.5662	-0.461		0.124		-0.585
Q9Y295	DRG1	Developmentally-regulated GTP-binding protein 1 OS=Homo sapiens OX=9606 GN=DRG1 PE=1 SV=1	40.542	26.4157	26.9709	26.3862	-0.5552		0.0295		-0.5847
Q9ULH0	KIDINS220	Kinase D-interacting substrate of 220 kDa OS=Homo sapiens OX=9606 GN=KIDINS220 PE=1 SV=3	196.54	25.3204	24.76	24.7358	0.5604		0.5846		-0.0242
P10809	HSPD1	60 kDa heat shock protein, mitochondrial OS=Homo sapiens OX=9606 GN=HSPD1 PE=1 SV=2	61.054	28.3304	28.7367	28.1529	-0.4063		0.1775		-0.5838
Q9UKN8	GTF3C4	General transcription factor 3C polypeptide 4 OS=Homo sapiens OX=9606 GN=GTF3C4 PE=1 SV=2	91.981	23.1578	22.9635	23.5471	0.1943		-0.3893		0.5836
Q8NC51	SERBP1	Plasminogen activator inhibitor 1 RNA-binding protein OS=Homo sapiens OX=9606 GN=SERBP1 PE=1 SV=2	44.965	30.4142	29.8314	30.4147	0.5828		-0.0005		0.5833
D6RIZ4	MFSD10	Major facilitator superfamily domain-containing protein 10 OS=Homo sapiens OX=9606 GN=MFSD10 PE=1 SV=1	38.247	21.0715	21.6546	21.2477	-0.5831		-0.1762		-0.4069
F5H459	AP3S1	AP complex subunit sigma OS=Homo sapiens OX=9606 GN=AP3S1 PE=1 SV=1	18.771	21.7151	21.8947	21.1321	-0.1796		0.583		NA	NA
P27816	MAP4	Microtubule-associated protein 4 OS=Homo sapiens OX=9606 GN=MAP4 PE=1 SV=3	121	26.1335	25.5514	25.9116	0.5821		0.2219		0.3602
B1ALY0	PALM2AKAP2	PALM2 and AKAP2 fusion (Fragment) OS=Homo sapiens OX=9606 GN=PALM2AKAP2 PE=1 SV=1	47.626	24.757	24.807	24.2254	-0.05		0.5316		-0.5816
Q9Y2Q5	LAMTOR2	Ragulator complex protein LAMTOR2 OS=Homo sapiens OX=9606 GN=LAMTOR2 PE=1 SV=1	13.507	23.8272	23.95	23.3689	-0.1228		0.4583		-0.5811
Q14152	EIF3A	Eukaryotic translation initiation factor 3 subunit A OS=Homo sapiens OX=9606 GN=EIF3A PE=1 SV=1	166.57	25.2126	25.7934	25.314	-0.5808		-0.1014		-0.4794
Q7L9B9	EEPD1	Endonuclease/exonuclease/phosphatase family domain-containing protein 1 OS=Homo sapiens OX=9606 GN=EEPD1 PE=1 SV=2	62.402	24.9066	25.2728	24.6935	-0.3662		0.2131		-0.5793
Q9UBI9	HECA	Headcase protein homolog OS=Homo sapiens OX=9606 GN=HECA PE=1 SV=1	58.836	23.7863	24.3656	24.0195	-0.5793		-0.2332		-0.3461
F8WD26	LMO7	LIM domain only protein 7 OS=Homo sapiens OX=9606 GN=LMO7 PE=1 SV=2	186.18	29.5038	29.8381	29.2606	-0.3343		0.2432		-0.5775
Q8N3R9	MPP5	MAGUK p55 subfamily member 5 OS=Homo sapiens OX=9606 GN=MPP5 PE=1 SV=3	77.293	23.8173	23.4389	23.2399	0.3784		0.5774		-0.199
P98179	RBM3	RNA-binding protein 3 OS=Homo sapiens OX=9606 GN=RBM3 PE=1 SV=1	17.17	26.4227	26.9982	26.991	-0.5755		-0.5683		-0.0072
O75533	SF3B1	Splicing factor 3B subunit 1 OS=Homo sapiens OX=9606 GN=SF3B1 PE=1 SV=3	145.83	28.296	27.7212	28.1688	0.5748		0.1272		0.4476
Q96IZ0	PAWR	PRKC apoptosis WT1 regulator protein OS=Homo sapiens OX=9606 GN=PAWR PE=1 SV=1	36.567	28.066	28.3517	28.6388	-0.2857		-0.5728		0.2871
P11142	HSPA8	Heat shock cognate 71 kDa protein OS=Homo sapiens OX=9606 GN=HSPA8 PE=1 SV=1	70.897	30.6192	31.1913	30.7901	-0.5721		-0.1709		-0.4012
P51991	HNRNPA3	Heterogeneous nuclear ribonucleoprotein A3 OS=Homo sapiens OX=9606 GN=HNRNPA3 PE=1 SV=2	39.594	30.5832	30.5403	30.0128	0.0429		0.5704		-0.5275
O75683	SURF6	Surfeit locus protein 6 OS=Homo sapiens OX=9606 GN=SURF6 PE=1 SV=3	41.45	24.215	24.3785	23.8087	-0.1635		0.4063		-0.5698
Q15650	TRIP4	Activating signal cointegrator 1 OS=Homo sapiens OX=9606 GN=TRIP4 PE=1 SV=4	66.145	24.0228	23.454	23.8921	0.5688		0.1307		0.4381
Q9HC36	MRM3	rRNA methyltransferase 3, mitochondrial OS=Homo sapiens OX=9606 GN=MRM3 PE=1 SV=2	47.019	27.6926	28.1569	28.2613	-0.4643		-0.5687		0.1044
J3QRG6	CDKN2A	Cyclin-dependent kinase inhibitor 2A OS=Homo sapiens OX=9606 GN=CDKN2A PE=1 SV=1	14.968	24.3323	24.416	23.8477	-0.0837		0.4846		-0.5683
P62258	YWHAE	14-3-3 protein epsilon OS=Homo sapiens OX=9606 GN=YWHAE PE=1 SV=1	29.174	28.1054	28.2651	27.6968	-0.1597		0.4086		-0.5683
Q9Y3L5	RAP2C	Ras-related protein Rap-2c OS=Homo sapiens OX=9606 GN=RAP2C PE=1 SV=1	20.745	23.6775	23.6051	24.1734	0.0724		-0.4959		0.5683
Q9BPZ3	PAIP2	Polyadenylate-binding protein-interacting protein 2 OS=Homo sapiens OX=9606 GN=PAIP2 PE=1 SV=1	14.984	25.3396	25.907	25.5095	-0.5674		-0.1699		-0.3975
O75477	ERLIN1	Erlin-1 OS=Homo sapiens OX=9606 GN=ERLIN1 PE=1 SV=2	39.171	24.7717	25.1477	24.5804	-0.376		0.1913		-0.5673
Q13243	SRSF5	Serine/arginine-rich splicing factor 5 OS=Homo sapiens OX=9606 GN=SRSF5 PE=1 SV=1	31.263	28.1576	28.0327	27.5905	0.1249		0.5671		-0.4422
O95782	AP2A1	AP-2 complex subunit alpha-1 OS=Homo sapiens OX=9606 GN=AP2A1 PE=1 SV=3	107.54	24.9477	24.5562	25.1214	0.3915		-0.1737		0.5652
A0A087WYC8	UPF3B	Regulator of nonsense transcripts 3B OS=Homo sapiens OX=9606 GN=UPF3B PE=1 SV=1	25.232	25.8797	25.3152	25.4452	0.5645		0.4345		0.13
Q00577	PURA	Transcriptional activator protein Pur-alpha OS=Homo sapiens OX=9606 GN=PURA PE=1 SV=2	34.91	28.281	28.0132	27.718	0.2678		0.563		-0.2952
P26368	U2AF2	Splicing factor U2AF 65 kDa subunit OS=Homo sapiens OX=9606 GN=U2AF2 PE=1 SV=4	53.5	29.6059	29.0691	29.632	0.5368		-0.0261		0.5629
P62070	RRAS2	Ras-related protein R-Ras2 OS=Homo sapiens OX=9606 GN=RRAS2 PE=1 SV=1	23.399	26.873	27.0996	26.5367	-0.2266		0.3363		-0.5629
P81605	DCD	Dermcidin OS=Homo sapiens OX=9606 GN=DCD PE=1 SV=2	11.284	25.5512	25.8395	25.277	-0.2883		0.2742		-0.5625
Q9H0D6	XRN2	5-3 exoribonuclease 2 OS=Homo sapiens OX=9606 GN=XRN2 PE=1 SV=1	108.58	27.9235	27.7337	28.2953	0.1898		-0.3718		0.5616
Q8N0Z3	SPICE1	Spindle and centriole-associated protein 1 OS=Homo sapiens OX=9606 GN=SPICE1 PE=1 SV=1	96.263	22.1208	21.6963	21.5605	0.4245		0.5603		-0.1358
Q9BTC0	DIDO1	Death-inducer obliterator 1 OS=Homo sapiens OX=9606 GN=DIDO1 PE=1 SV=5	243.87	21.8738	20.837	21.3145	NA	NA	0.5593		0.4775
P51610	HCFC1	Host cell factor 1 OS=Homo sapiens OX=9606 GN=HCFC1 PE=1 SV=2	208.73	21.0355	20.5402	20.4768	0.4953		0.5587		-0.0634
Q9UNQ2	DIMT1	Probable dimethyladenosine transferase OS=Homo sapiens OX=9606 GN=DIMT1 PE=1 SV=1	35.236	25.0573	25.6155	25.1626	-0.5582		-0.1053		-0.4529
Q8NCA5	FAM98A	Protein FAM98A OS=Homo sapiens OX=9606 GN=FAM98A PE=1 SV=2	55.272	28.4348	28.1984	27.8767	0.2364		0.5581		-0.3217
Q8WVD3	RNF138	E3 ubiquitin-protein ligase RNF138 OS=Homo sapiens OX=9606 GN=RNF138 PE=1 SV=1	28.192	25.3957	25.9534	25.7216	-0.5577		-0.3259		-0.2318
P11021	HSPA5	Endoplasmic reticulum chaperone BiP OS=Homo sapiens OX=9606 GN=HSPA5 PE=1 SV=2	72.332	29.6285	29.865	29.3075	-0.2365		0.321		-0.5575
P23396	RPS3	40S ribosomal protein S3 OS=Homo sapiens OX=9606 GN=RPS3 PE=1 SV=2	26.688	31.3122	31.5477	30.9903	-0.2355		0.3219		-0.5574
Q13242	SRSF9	Serine/arginine-rich splicing factor 9 OS=Homo sapiens OX=9606 GN=SRSF9 PE=1 SV=1	25.542	29.1275	28.5703	29.0034	0.5572		0.1241		0.4331
P05412	JUN	Transcription factor AP-1 OS=Homo sapiens OX=9606 GN=JUN PE=1 SV=2	35.675	26.0079	26.0949	25.5394	-0.087		0.4685		-0.5555
Q9H3K6	BOLA2	BolA-like protein 2 OS=Homo sapiens OX=9606 GN=BOLA2 PE=1 SV=1	10.116	26.6893	27.244	26.8534	-0.5547		-0.1641		-0.3906
A0A0C4DGG1	PACSIN3	Protein kinase C and casein kinase substrate in neurons protein 3 (Fragment) OS=Homo sapiens OX=9606 GN=PACSIN3 PE=1 SV=1	46.494	25.4039	25.3545	24.8515	0.0494		0.5524		-0.503
E9PRY8	EEF1D	Elongation factor 1-delta OS=Homo sapiens OX=9606 GN=EEF1D PE=1 SV=1	76.569	25.4752	26.0272	25.6216	-0.552		-0.1464		-0.4056
P07947	YES1	Tyrosine-protein kinase Yes OS=Homo sapiens OX=9606 GN=YES1 PE=1 SV=3	60.801	28.424	28.188	27.8721	0.236		0.5519		-0.3159
P78362	SRPK2	SRSF protein kinase 2 OS=Homo sapiens OX=9606 GN=SRPK2 PE=1 SV=3	77.526	23.7575	23.7006	23.2069	0.0569		0.5506		-0.4937
E9PQ61	ZC3H11A	Zinc finger CCCH domain-containing protein 11A OS=Homo sapiens OX=9606 GN=ZC3H11A PE=1 SV=1	72.531	25.4695	24.9466	24.919	0.5229		0.5505		-0.0276
P51116	FXR2	Fragile X mental retardation syndrome-related protein 2 OS=Homo sapiens OX=9606 GN=FXR2 PE=1 SV=2	74.222	28.07	27.7482	28.2985	0.3218		-0.2285		0.5503
P04350	TUBB4A	Tubulin beta-4A chain OS=Homo sapiens OX=9606 GN=TUBB4A PE=1 SV=2	49.585	26.6175	26.7196	27.1663	-0.1021		-0.5488		0.4467
P06730	EIF4E	Eukaryotic translation initiation factor 4E OS=Homo sapiens OX=9606 GN=EIF4E PE=1 SV=2	25.097	25.6228	25.4876	26.0354	0.1352		-0.4126		0.5478
A0A024RAC6	ELOA	Elongin-A OS=Homo sapiens OX=9606 GN=ELOA PE=1 SV=1	87.229	26.3409	25.8959	25.7967	0.445		0.5442		-0.0992
Q9P0K7	RAI14	Ankycorbin OS=Homo sapiens OX=9606 GN=RAI14 PE=1 SV=2	110.04	30.3832	30.7702	30.226	-0.387		0.1572		-0.5442
P46781	RPS9	40S ribosomal protein S9 OS=Homo sapiens OX=9606 GN=RPS9 PE=1 SV=3	22.591	31.1867	31.3262	31.7302	-0.1395		-0.5435		0.404
Q9H0S4	DDX47	Probable ATP-dependent RNA helicase DDX47 OS=Homo sapiens OX=9606 GN=DDX47 PE=1 SV=1	50.646	25.65	25.1071	25.4499	0.5429		0.2001		0.3428
P08621	SNRNP70	U1 small nuclear ribonucleoprotein 70 kDa OS=Homo sapiens OX=9606 GN=SNRNP70 PE=1 SV=2	51.556	26.872	26.7903	27.3323	0.0817		-0.4603		0.542
E7ETY4	MARK2	Non-specific serine/threonine protein kinase OS=Homo sapiens OX=9606 GN=MARK2 PE=1 SV=1	78.452	24.2145	24.0532	23.6748	0.1613		0.5397		-0.3784
P13639	EEF2	Elongation factor 2 OS=Homo sapiens OX=9606 GN=EEF2 PE=1 SV=4	95.337	28.6269	28.1263	28.6634	0.5006		-0.0365		0.5371
A0A2R8Y6I6	DYRK1A	Dual-specificity kinase OS=Homo sapiens OX=9606 GN=DYRK1A PE=1 SV=1	81.598	24.7259	24.6559	25.1926	0.07		-0.4667		0.5367
Q92615	LARP4B	La-related protein 4B OS=Homo sapiens OX=9606 GN=LARP4B PE=1 SV=3	80.551	26.3247	25.9804	26.5142	0.3443		-0.1895		0.5338
O43242	PSMD3	26S proteasome non-ATPase regulatory subunit 3 OS=Homo sapiens OX=9606 GN=PSMD3 PE=1 SV=2	60.977	22.7624	22.839	22.3056	-0.0766		0.4568		-0.5334
O00425	IGF2BP3	Insulin-like growth factor 2 mRNA-binding protein 3 OS=Homo sapiens OX=9606 GN=IGF2BP3 PE=1 SV=2	63.704	29.9025	30.4355	29.914	-0.533		-0.0115		-0.5215
P62745	RHOB	Rho-related GTP-binding protein RhoB OS=Homo sapiens OX=9606 GN=RHOB PE=1 SV=1	22.123	24.1876	24.4143	23.8813	-0.2267		0.3063		-0.533
Q15404	RSU1	Ras suppressor protein 1 OS=Homo sapiens OX=9606 GN=RSU1 PE=1 SV=3	31.54	22.4877	22.0616	22.5946	0.4261		-0.1069		0.533
P62841	RPS15	40S ribosomal protein S15 OS=Homo sapiens OX=9606 GN=RPS15 PE=1 SV=2	17.04	30.4023	29.8694	30.1907	0.5329		0.2116		0.3213
Q96PY5	FMNL2	Formin-like protein 2 OS=Homo sapiens OX=9606 GN=FMNL2 PE=1 SV=3	123.32	27.6182	28.1508	27.6444	-0.5326		-0.0262		-0.5064
P07948	LYN	Tyrosine-protein kinase Lyn OS=Homo sapiens OX=9606 GN=LYN PE=1 SV=3	58.573	29.0417	28.51	28.5438	0.5317		0.4979		0.0338
Q5T196	FLAD1	FAD synthase OS=Homo sapiens OX=9606 GN=FLAD1 PE=1 SV=1	50.141	21.8907	22.3526	21.8231	-0.4619		0.0676		-0.5295
P22061	PCMT1	Protein-L-isoaspartate(D-aspartate) O-methyltransferase OS=Homo sapiens OX=9606 GN=PCMT1 PE=1 SV=4	24.636	27.9221	27.3933	27.7998	0.5288		0.1223		0.4065
Q9Y450	HBS1L	HBS1-like protein OS=Homo sapiens OX=9606 GN=HBS1L PE=1 SV=1	75.472	28.6001	29.1289	29.0848	-0.5288		-0.4847		-0.0441
A0A024R7W5	YTHDF3	YTH domain family, member 3, isoform CRA_a OS=Homo sapiens OX=9606 GN=YTHDF3 PE=1 SV=1	58.311	26.3421	25.953	25.8147	0.3891		0.5274		-0.1383
C9JSP1	BCAP31	B-cell receptor-associated protein (Fragment) OS=Homo sapiens OX=9606 GN=BCAP31 PE=1 SV=1	20.712	23.6444	24.171	23.9433	-0.5266		-0.2989		-0.2277
A0A087WVT1	ZNF48	Zinc finger protein 48 OS=Homo sapiens OX=9606 GN=ZNF48 PE=1 SV=1	53.987	22.9513	22.4537	22.4252	0.4976		0.5261		-0.0285
P41091	EIF2S3	Eukaryotic translation initiation factor 2 subunit 3 OS=Homo sapiens OX=9606 GN=EIF2S3 PE=1 SV=3	51.109	27.2837	27.2091	26.7603	0.0746		0.5234		-0.4488
Q9Y4D1	DAAM1	Disheveled-associated activator of morphogenesis 1 OS=Homo sapiens OX=9606 GN=DAAM1 PE=1 SV=2	123.47	22.7446	22.8973	22.374	-0.1527		0.3706		-0.5233
Q8WV44	TRIM41	E3 ubiquitin-protein ligase TRIM41 OS=Homo sapiens OX=9606 GN=TRIM41 PE=1 SV=3	71.669	28.7914	29.314	29.2622	-0.5226		-0.4708		-0.0518
P62854	RPS26	40S ribosomal protein S26 OS=Homo sapiens OX=9606 GN=RPS26 PE=1 SV=3	13.015	29.8957	29.3743	29.8681	0.5214		0.0276		0.4938
P09874	PARP1	Poly [ADP-ribose] polymerase 1 OS=Homo sapiens OX=9606 GN=PARP1 PE=1 SV=4	113.08	30.5726	30.7007	30.1796	-0.1281		0.393		-0.5211
F5GX19	LAMTOR1	Late endosomal/lysosomal adaptor and MAPK and MTOR activator 1 OS=Homo sapiens OX=9606 GN=LAMTOR1 PE=1 SV=1	15.687	25.8038	25.8054	26.3243	-0.0016		-0.5205		0.5189
Q9BVP2	GNL3	Guanine nucleotide-binding protein-like 3 OS=Homo sapiens OX=9606 GN=GNL3 PE=1 SV=2	61.992	27.7621	28.2826	28.1294	-0.5205		-0.3673		-0.1532
Q9Y2W2	WBP11	WW domain-binding protein 11 OS=Homo sapiens OX=9606 GN=WBP11 PE=1 SV=1	69.997	21.1688	20.5002	20.6483	NA	NA	0.5205		0.1481
Q9H814	PHAX	Phosphorylated adapter RNA export protein OS=Homo sapiens OX=9606 GN=PHAX PE=1 SV=1	44.402	24.6178	25.1382	24.7944	-0.5204		-0.1766		-0.3438
P35052	GPC1	Glypican-1 OS=Homo sapiens OX=9606 GN=GPC1 PE=1 SV=2	61.68	24.7693	24.2493	24.4835	0.52		0.2858		0.2342
Q13405	MRPL49	39S ribosomal protein L49, mitochondrial OS=Homo sapiens OX=9606 GN=MRPL49 PE=1 SV=1	19.198	20.0937	20.6107	21.0094	-0.517		NA	NA	0.3987
P46783	RPS10	40S ribosomal protein S10 OS=Homo sapiens OX=9606 GN=RPS10 PE=1 SV=1	18.898	29.0226	29.5391	29.5374	-0.5165		-0.5148		-0.0017
M0R0H1	TRPM4	Transient receptor potential cation channel subfamily M member 4 (Fragment) OS=Homo sapiens OX=9606 GN=TRPM4 PE=1 SV=1	5.8395	21.2924	21.8073	21.5939	-0.5149		-0.3015		-0.2134
Q8IWS0	PHF6	PHD finger protein 6 OS=Homo sapiens OX=9606 GN=PHF6 PE=1 SV=1	41.29	27.1484	27.1543	26.6409	-0.0059		0.5075		-0.5134
P23528	CFL1	Cofilin-1 OS=Homo sapiens OX=9606 GN=CFL1 PE=1 SV=3	18.502	30.769	30.2975	30.8106	0.4715		-0.0416		0.5131
Q00610	CLTC	Clathrin heavy chain 1 OS=Homo sapiens OX=9606 GN=CLTC PE=1 SV=5	191.61	29.7828	29.2704	29.4922	0.5124		0.2906		0.2218
P50148	GNAQ	Guanine nucleotide-binding protein G(q) subunit alpha OS=Homo sapiens OX=9606 GN=GNAQ PE=1 SV=4	42.142	25.2134	25.7248	25.2733	-0.5114		-0.0599		-0.4515
E9PD53	SMC4	Structural maintenance of chromosomes protein OS=Homo sapiens OX=9606 GN=SMC4 PE=1 SV=1	144.45	23.1601	23.3872	22.8764	-0.2271		0.2837		-0.5108
J3KRS1	DHRS7B	Dehydrogenase/reductase SDR family member 7B (Fragment) OS=Homo sapiens OX=9606 GN=DHRS7B PE=1 SV=1	13.61	24.412	24.5603	24.0502	-0.1483		0.3618		-0.5101
P41250	GARS1	Glycine--tRNA ligase OS=Homo sapiens OX=9606 GN=GARS1 PE=1 SV=3	83.165	22.1893	22.6994	22.5749	-0.5101		-0.3856		-0.1245
C9J9K3	RPSA	40S ribosomal protein SA (Fragment) OS=Homo sapiens OX=9606 GN=RPSA PE=1 SV=8	29.404	29.45	29.9591	29.7371	-0.5091		-0.2871		-0.222
A0A590UJC5	DLG1	Disks large homolog 1 OS=Homo sapiens OX=9606 GN=DLG1 PE=1 SV=1	98.447	26.6849	26.7842	27.1928	-0.0993		-0.5079		0.4086
C9JU14	RAB6B	Ras-related protein Rab-6B (Fragment) OS=Homo sapiens OX=9606 GN=RAB6B PE=1 SV=3	9.6668	25.7864	25.2785	25.4037	0.5079		0.3827		0.1252
P46087	NOP2	Probable 28S rRNA (cytosine(4447)-C(5))-methyltransferase OS=Homo sapiens OX=9606 GN=NOP2 PE=1 SV=2	89.301	26.3368	25.9942	25.8295	0.3426		0.5073		-0.1647
G3V4W0	HNRNPC	Heterogeneous nuclear ribonucleoproteins C1/C2 (Fragment) OS=Homo sapiens OX=9606 GN=HNRNPC PE=1 SV=1	28.916	29.2111	29.0879	28.7054	0.1232		0.5057		-0.3825
Q8WXX5	DNAJC9	DnaJ homolog subfamily C member 9 OS=Homo sapiens OX=9606 GN=DNAJC9 PE=1 SV=1	29.909	25.943	26.4482	26.135	-0.5052		-0.192		-0.3132
A0A087WWU8	TPM3	Tropomyosin alpha-3 chain OS=Homo sapiens OX=9606 GN=TPM3 PE=1 SV=1	26.42	32.3219	31.8184	32.095	0.5035		0.2269		0.2766
E9PLL6	RPL27A	60S ribosomal protein L27a OS=Homo sapiens OX=9606 GN=RPL27A PE=1 SV=1	12.201	30.0197	29.6733	30.1768	0.3464		-0.1571		0.5035
P38159	RBMX	RNA-binding motif protein, X chromosome OS=Homo sapiens OX=9606 GN=RBMX PE=1 SV=3	42.331	30.6725	30.3862	30.8895	0.2863		-0.217		0.5033
O00311	CDC7	Cell division cycle 7-related protein kinase OS=Homo sapiens OX=9606 GN=CDC7 PE=1 SV=1	63.887	25.0551	24.5527	25.0074	0.5024		0.0477		0.4547
P62310	LSM3	U6 snRNA-associated Sm-like protein LSm3 OS=Homo sapiens OX=9606 GN=LSM3 PE=1 SV=2	11.845	25.9736	25.8532	25.4714	0.1204		0.5022		-0.3818
Q9HC44	GPBP1L1	Vasculin-like protein 1 OS=Homo sapiens OX=9606 GN=GPBP1L1 PE=1 SV=1	52.301	25.5709	25.8138	25.3116	-0.2429		0.2593		-0.5022
Q15424	SAFB	Scaffold attachment factor B1 OS=Homo sapiens OX=9606 GN=SAFB PE=1 SV=4	102.64	25.5004	24.9983	25.4591	0.5021		0.0413		0.4608
J3KTA4	DDX5	DEAD box protein 5 OS=Homo sapiens OX=9606 GN=DDX5 PE=1 SV=1	69.086	31.2175	30.9308	31.4325	0.2867		-0.215		0.5017
D6R9P3	HNRNPAB	Heterogeneous nuclear ribonucleoprotein A/B OS=Homo sapiens OX=9606 GN=HNRNPAB PE=1 SV=1	30.302	29.6274	30.1287	30.0852	-0.5013		-0.4578		-0.0435
P17987	TCP1	T-complex protein 1 subunit alpha OS=Homo sapiens OX=9606 GN=TCP1 PE=1 SV=1	60.343	27.7373	27.368	27.236	0.3693		0.5013		-0.132
E9PLT0	CSDE1	Cold shock domain-containing protein E1 OS=Homo sapiens OX=9606 GN=CSDE1 PE=1 SV=1	74.583	27.2776	27.4833	26.9839	-0.2057		0.2937		-0.4994
A0A2R8Y5J0	CHD4	DNA helicase OS=Homo sapiens OX=9606 GN=CHD4 PE=1 SV=1	215.72	22.859	23.3581	23.215	-0.4991		-0.356		-0.1431
Q14974	KPNB1	Importin subunit beta-1 OS=Homo sapiens OX=9606 GN=KPNB1 PE=1 SV=2	97.169	23.8589	23.8194	23.36	0.0395		0.4989		-0.4594
P55084	HADHB	Trifunctional enzyme subunit beta, mitochondrial OS=Homo sapiens OX=9606 GN=HADHB PE=1 SV=3	51.294	29.3786	29.8762	29.4925	-0.4976		-0.1139		-0.3837
Q8WU90	ZC3H15	Zinc finger CCCH domain-containing protein 15 OS=Homo sapiens OX=9606 GN=ZC3H15 PE=1 SV=1	48.602	25.9755	25.7938	26.291	0.1817		-0.3155		0.4972
O94973	AP2A2	AP-2 complex subunit alpha-2 OS=Homo sapiens OX=9606 GN=AP2A2 PE=1 SV=2	103.96	26.8956	26.3997	26.6158	0.4959		0.2798		0.2161
P25205	MCM3	DNA replication licensing factor MCM3 OS=Homo sapiens OX=9606 GN=MCM3 PE=1 SV=3	90.98	25.9175	25.4219	25.5595	0.4956		0.358		0.1376
P05976	MYL1	Myosin light chain 1/3, skeletal muscle isoform OS=Homo sapiens OX=9606 GN=MYL1 PE=1 SV=3	21.145	26.9609	27.1472	26.6536	-0.1863		0.3073		-0.4936
Q96CX2	KCTD12	BTB/POZ domain-containing protein KCTD12 OS=Homo sapiens OX=9606 GN=KCTD12 PE=1 SV=1	35.7	23.8031	23.3097	23.393	0.4934		0.4101		0.0833
A0A087X0K9	TJP1	Tight junction protein ZO-1 OS=Homo sapiens OX=9606 GN=TJP1 PE=1 SV=1	187.85	29.0058	28.5133	28.7739	0.4925		0.2319		0.2606
P35251	RFC1	Replication factor C subunit 1 OS=Homo sapiens OX=9606 GN=RFC1 PE=1 SV=4	128.25	24.7868	24.69	25.1823	0.0968		-0.3955		0.4923
H0Y390	MACF1	Microtubule-actin cross-linking factor 1, isoforms 1/2/3/5 (Fragment) OS=Homo sapiens OX=9606 GN=MACF1 PE=1 SV=1	505.64	25.1365	25.1729	25.628	-0.0364		-0.4915		0.4551
P29992	GNA11	Guanine nucleotide-binding protein subunit alpha-11 OS=Homo sapiens OX=9606 GN=GNA11 PE=1 SV=2	42.123	26.7719	27.0504	26.5593	-0.2785		0.2126		-0.4911
Q96QR8	PURB	Transcriptional activator protein Pur-beta OS=Homo sapiens OX=9606 GN=PURB PE=1 SV=3	33.24	24.1023	23.6129	23.9286	0.4894		0.1737		0.3157
F8VUY8	SLC38A2	Sodium-coupled neutral amino acid transporter 2 OS=Homo sapiens OX=9606 GN=SLC38A2 PE=1 SV=1	10.027	23.3215	23.0049	22.8331	0.3166		0.4884		-0.1718
P62906	RPL10A	60S ribosomal protein L10a OS=Homo sapiens OX=9606 GN=RPL10A PE=1 SV=2	24.831	31.2719	30.9445	30.7835	0.3274		0.4884		-0.161
A0A087WU08	HP	Haptoglobin OS=Homo sapiens OX=9606 GN=HP PE=1 SV=1	31.408	24.922	25.1686	25.4083	-0.2466		-0.4863		0.2397
P55072	VCP	Transitional endoplasmic reticulum ATPase OS=Homo sapiens OX=9606 GN=VCP PE=1 SV=4	89.321	26.2663	26.3083	25.8233	-0.042		0.443		-0.485
Q9BQ04	RBM4B	RNA-binding protein 4B OS=Homo sapiens OX=9606 GN=RBM4B PE=1 SV=1	40.149	28.8799	28.6556	29.1399	0.2243		-0.26		0.4843
P00558	PGK1	Phosphoglycerate kinase 1 OS=Homo sapiens OX=9606 GN=PGK1 PE=1 SV=3	44.614	28.069	28.2583	27.7749	-0.1893		0.2941		-0.4834
Q00535	CDK5	Cyclin-dependent-like kinase 5 OS=Homo sapiens OX=9606 GN=CDK5 PE=1 SV=3	33.304	21.4223	20.9391	21.3374	0.4832		0.0849		0.3983
Q15286	RAB35	Ras-related protein Rab-35 OS=Homo sapiens OX=9606 GN=RAB35 PE=1 SV=1	23.025	25.5081	25.0264	25.4835	0.4817		0.0246		0.4571
P50914	RPL14	60S ribosomal protein L14 OS=Homo sapiens OX=9606 GN=RPL14 PE=1 SV=4	23.432	29.248	29.1161	29.5977	0.1319		-0.3497		0.4816
Q99575	POP1	Ribonucleases P/MRP protein subunit POP1 OS=Homo sapiens OX=9606 GN=POP1 PE=1 SV=2	114.71	22.0621	21.5925	21.5822	0.4696		0.4799		-0.0103
Q9UBF2	COPG2	Coatomer subunit gamma-2 OS=Homo sapiens OX=9606 GN=COPG2 PE=1 SV=1	97.621	21.8952	22.072	22.3742	-0.1768		-0.479		0.3022
A0A087WUK2	HNRNPDL	Heterogeneous nuclear ribonucleoprotein D-like OS=Homo sapiens OX=9606 GN=HNRNPDL PE=1 SV=1	40.04	30.6718	31.1507	30.933	-0.4789		-0.2612		-0.2177
P36543	ATP6V1E1	V-type proton ATPase subunit E 1 OS=Homo sapiens OX=9606 GN=ATP6V1E1 PE=1 SV=1	26.145	24.4126	24.5141	24.8913	-0.1015		-0.4787		0.3772
A0A0G2JMZ6	KIF5C	Kinesin-like protein (Fragment) OS=Homo sapiens OX=9606 GN=KIF5C PE=1 SV=1	98.679	22.9173	23.3953	23.3348	-0.478		-0.4175		-0.0605
O95757	HSPA4L	Heat shock 70 kDa protein 4L OS=Homo sapiens OX=9606 GN=HSPA4L PE=1 SV=3	94.511	27.0293	27.3903	26.9132	-0.361		0.1161		-0.4771
P62826	RAN	GTP-binding nuclear protein Ran OS=Homo sapiens OX=9606 GN=RAN PE=1 SV=3	24.423	26.196	26.1421	25.7208	0.0539		0.4752		-0.4213
O43390	HNRNPR	Heterogeneous nuclear ribonucleoprotein R OS=Homo sapiens OX=9606 GN=HNRNPR PE=1 SV=1	70.942	30.5458	30.9594	30.4844	-0.4136		0.0614		-0.475
Q13151	HNRNPA0	Heterogeneous nuclear ribonucleoprotein A0 OS=Homo sapiens OX=9606 GN=HNRNPA0 PE=1 SV=1	30.84	30.366	30.8403	30.611	-0.4743		-0.245		-0.2293
Q92828	CORO2A	Coronin-2A OS=Homo sapiens OX=9606 GN=CORO2A PE=1 SV=2	59.763	25.6788	25.2259	25.6991	0.4529		-0.0203		0.4732
E5RH41	GTF2E2	Transcription initiation factor IIE subunit beta (Fragment) OS=Homo sapiens OX=9606 GN=GTF2E2 PE=1 SV=1	22.139	21.5121	21.0392	21.0614	0.4729		0.4507		0.0222
E5RJN7	STAU2	Double-stranded RNA-binding protein Staufen homolog 2 (Fragment) OS=Homo sapiens OX=9606 GN=STAU2 PE=1 SV=1	34.861	24.9583	25.1954	25.4309	-0.2371		-0.4726		0.2355
R4GMU7	RPL7L1	60S ribosomal protein L7-like 1 (Fragment) OS=Homo sapiens OX=9606 GN=RPL7L1 PE=1 SV=2	22.874	23.7059	23.6409	23.2337	0.065		0.4722		-0.4072
P26599	PTBP1	Polypyrimidine tract-binding protein 1 OS=Homo sapiens OX=9606 GN=PTBP1 PE=1 SV=1	57.221	30.2918	29.8199	30.1513	0.4719		0.1405		0.3314
Q69YQ0	SPECC1L	Cytospin-A OS=Homo sapiens OX=9606 GN=SPECC1L PE=1 SV=2	124.6	31.5195	31.0494	31.3749	0.4701		0.1446		0.3255
O43148	RNMT	mRNA cap guanine-N7 methyltransferase OS=Homo sapiens OX=9606 GN=RNMT PE=1 SV=1	54.843	24.3863	24.8014	24.8563	-0.4151		-0.47		0.0549
O14974	PPP1R12A	Protein phosphatase 1 regulatory subunit 12A OS=Homo sapiens OX=9606 GN=PPP1R12A PE=1 SV=1	115.28	31.4318	31.0609	31.5269	0.3709		-0.0951		0.466
Q9Y3S2	ZNF330	Zinc finger protein 330 OS=Homo sapiens OX=9606 GN=ZNF330 PE=1 SV=1	36.201	24.3244	24.704	24.7899	-0.3796		-0.4655		0.0859
P54136	RARS1	Arginine--tRNA ligase, cytoplasmic OS=Homo sapiens OX=9606 GN=RARS1 PE=1 SV=2	75.378	23.5723	23.3565	23.1071	0.2158		0.4652		-0.2494
A0A0B4J1Z1	SRSF7	Serine/arginine-rich-splicing factor 7 OS=Homo sapiens OX=9606 GN=SRSF7 PE=1 SV=1	15.763	29.7281	29.9283	30.1932	-0.2002		-0.4651		0.2649
C9JXG8	RANBP1	Ran-specific GTPase-activating protein (Fragment) OS=Homo sapiens OX=9606 GN=RANBP1 PE=1 SV=2	16.9	23.8124	23.7597	23.348	0.0527		0.4644		-0.4117
Q5TBP9	LSM14B	Protein LSM14 homolog B (Fragment) OS=Homo sapiens OX=9606 GN=LSM14B PE=1 SV=1	26.715	24.3316	23.8699	24.1322	0.4617		0.1994		0.2623
P78371	CCT2	T-complex protein 1 subunit beta OS=Homo sapiens OX=9606 GN=CCT2 PE=1 SV=4	57.488	27.8156	27.9449	27.4847	-0.1293		0.3309		-0.4602
Q15428	SF3A2	Splicing factor 3A subunit 2 OS=Homo sapiens OX=9606 GN=SF3A2 PE=1 SV=2	49.255	26.0837	25.6264	26.0625	0.4573		0.0212		0.4361
Q96I25	RBM17	Splicing factor 45 OS=Homo sapiens OX=9606 GN=RBM17 PE=1 SV=1	44.961	28.0043	27.5475	27.7015	0.4568		0.3028		0.154
O75525	KHDRBS3	KH domain-containing, RNA-binding, signal transduction-associated protein 3 OS=Homo sapiens OX=9606 GN=KHDRBS3 PE=1 SV=1	38.799	27.9102	28.3663	27.9833	-0.4561		-0.0731		-0.383
Q13547	HDAC1	Histone deacetylase 1 OS=Homo sapiens OX=9606 GN=HDAC1 PE=1 SV=1	55.102	25.1327	24.677	25.0557	0.4557		0.077		0.3787
P62701	RPS4X	40S ribosomal protein S4, X isoform OS=Homo sapiens OX=9606 GN=RPS4X PE=1 SV=2	29.597	32.2489	32.3703	32.7038	-0.1214		-0.4549		0.3335
B7Z1T6	MRNIP	MRN complex-interacting protein OS=Homo sapiens OX=9606 GN=MRNIP PE=1 SV=1	25.488	24.2359	24.6901	24.504	-0.4542		-0.2681		-0.1861
P49411	TUFM	Elongation factor Tu, mitochondrial OS=Homo sapiens OX=9606 GN=TUFM PE=1 SV=2	49.541	27.1966	26.8473	26.743	0.3493		0.4536		-0.1043
G3V3U4	PSMA6	Proteasome subunit alpha type OS=Homo sapiens OX=9606 GN=PSMA6 PE=1 SV=1	11.57	22.9665	23.4196	23.202	-0.4531		-0.2355		-0.2176
P62263	RPS14	40S ribosomal protein S14 OS=Homo sapiens OX=9606 GN=RPS14 PE=1 SV=3	16.273	30.5954	30.5912	30.1441	0.0042		0.4513		-0.4471
O75487	GPC4	Glypican-4 OS=Homo sapiens OX=9606 GN=GPC4 PE=1 SV=4	62.411	25.1871	25.4837	25.0349	-0.2966		0.1522		-0.4488
K7EK07	H3-3B	Histone H3 (Fragment) OS=Homo sapiens OX=9606 GN=H3-3B PE=1 SV=1	14.914	29.5599	29.4874	29.9361	0.0725		-0.3762		0.4487
Q5RKV6	EXOSC6	Exosome complex component MTR3 OS=Homo sapiens OX=9606 GN=EXOSC6 PE=1 SV=1	28.235	24.6346	24.3252	24.7737	0.3094		-0.1391		0.4485
P05141	SLC25A5	ADP/ATP translocase 2 OS=Homo sapiens OX=9606 GN=SLC25A5 PE=1 SV=7	32.852	27.1731	27.1583	26.7249	0.0148		0.4482		-0.4334
F8VPD4	CAD	Aspartate carbamoyltransferase OS=Homo sapiens OX=9606 GN=CAD PE=1 SV=1	236.02	24.2484	24.6963	24.2508	-0.4479		-0.0024		-0.4455
A0A2R8YFH5	SEC23B	Protein transport protein SEC23 OS=Homo sapiens OX=9606 GN=SEC23B PE=1 SV=1	84.472	24.9755	24.5302	24.7996	0.4453		0.1759		0.2694
A0A0B4J296	ELOB	Elongin-B OS=Homo sapiens OX=9606 GN=ELOB PE=1 SV=1	7.7561	25.3261	25.3882	25.7712	-0.0621		-0.4451		0.383
P07737	PFN1	Profilin-1 OS=Homo sapiens OX=9606 GN=PFN1 PE=1 SV=2	15.054	26.1396	26.3937	25.9487	-0.2541		0.1909		-0.445
P62318	SNRPD3	Small nuclear ribonucleoprotein Sm D3 OS=Homo sapiens OX=9606 GN=SNRPD3 PE=1 SV=1	13.916	28.1736	28.4332	28.6177	-0.2596		-0.4441		0.1845
Q8N3C0	ASCC3	Activating signal cointegrator 1 complex subunit 3 OS=Homo sapiens OX=9606 GN=ASCC3 PE=1 SV=3	251.46	24.85	24.4059	24.4481	0.4441		0.4019		0.0422
P22626	HNRNPA2B1	Heterogeneous nuclear ribonucleoproteins A2/B1 OS=Homo sapiens OX=9606 GN=HNRNPA2B1 PE=1 SV=2	37.429	31.8075	31.9832	31.5395	-0.1757		0.268		-0.4437
P31948	STIP1	Stress-induced-phosphoprotein 1 OS=Homo sapiens OX=9606 GN=STIP1 PE=1 SV=1	62.639	21.9128	22.3082	21.8647	-0.3954		0.0481		-0.4435
Q00341	HDLBP	Vigilin OS=Homo sapiens OX=9606 GN=HDLBP PE=1 SV=2	141.45	24.2754	24.7187	24.5231	-0.4433		-0.2477		-0.1956
O43809	NUDT21	Cleavage and polyadenylation specificity factor subunit 5 OS=Homo sapiens OX=9606 GN=NUDT21 PE=1 SV=1	26.227	27.5351	27.721	27.978	-0.1859		-0.4429		0.257
A0A1W2PRR2	DDX24	ATP-dependent RNA helicase DDX24 OS=Homo sapiens OX=9606 GN=DDX24 PE=1 SV=1	65.695	24.069	24.5114	24.4734	-0.4424		-0.4044		-0.038
F8W6A0	PPHLN1	Periphilin-1 OS=Homo sapiens OX=9606 GN=PPHLN1 PE=1 SV=1	41.156	25.9964	25.8511	25.5542	0.1453		0.4422		-0.2969
Q9C026	TRIM9	E3 ubiquitin-protein ligase TRIM9 OS=Homo sapiens OX=9606 GN=TRIM9 PE=1 SV=1	79.176	24.0044	23.9372	23.5624	0.0672		0.442		-0.3748
Q5EBL8	PDZD11	PDZ domain-containing protein 11 OS=Homo sapiens OX=9606 GN=PDZD11 PE=1 SV=2	16.131	23.6702	23.2289	23.3049	0.4413		0.3653		0.076
Q9Y2Q9	MRPS28	28S ribosomal protein S28, mitochondrial OS=Homo sapiens OX=9606 GN=MRPS28 PE=1 SV=1	20.843	24.4927	24.9329	24.7575	-0.4402		-0.2648		-0.1754
E9PB61	ALYREF	THO complex subunit 4 OS=Homo sapiens OX=9606 GN=ALYREF PE=1 SV=1	27.557	23.7918	23.4967	23.3523	0.2951		0.4395		-0.1444
O15116	LSM1	U6 snRNA-associated Sm-like protein LSm1 OS=Homo sapiens OX=9606 GN=LSM1 PE=1 SV=1	15.179	26.5065	26.0673	26.3985	0.4392		0.108		0.3312
D6RIY6	EXOSC9	Exosome complex component RRP45 OS=Homo sapiens OX=9606 GN=EXOSC9 PE=1 SV=1	46.977	23.4884	23.9271	23.7698	-0.4387		-0.2814		-0.1573
Q5M775	SPECC1	Cytospin-B OS=Homo sapiens OX=9606 GN=SPECC1 PE=1 SV=1	118.58	29.4138	28.9759	28.9946	0.4379		0.4192		0.0187
Q9UHA4	LAMTOR3	Ragulator complex protein LAMTOR3 OS=Homo sapiens OX=9606 GN=LAMTOR3 PE=1 SV=1	13.623	26.3687	26.5517	26.1161	-0.183		0.2526		-0.4356
Q13162	PRDX4	Peroxiredoxin-4 OS=Homo sapiens OX=9606 GN=PRDX4 PE=1 SV=1	30.54	24.0719	24.5065	24.3837	-0.4346		-0.3118		-0.1228
Q8N6T3	ARFGAP1	ADP-ribosylation factor GTPase-activating protein 1 OS=Homo sapiens OX=9606 GN=ARFGAP1 PE=1 SV=2	44.667	25.2789	25.4689	25.7127	-0.19		-0.4338		0.2438
Q9NVP1	DDX18	ATP-dependent RNA helicase DDX18 OS=Homo sapiens OX=9606 GN=DDX18 PE=1 SV=2	75.406	26.5951	26.6327	27.0288	-0.0376		-0.4337		0.3961
E7ETK0	RPS24	40S ribosomal protein S24 OS=Homo sapiens OX=9606 GN=RPS24 PE=1 SV=1	15.197	30.6768	31.0612	31.1098	-0.3844		-0.433		0.0486
P63096	GNAI1	Guanine nucleotide-binding protein G(i) subunit alpha-1 OS=Homo sapiens OX=9606 GN=GNAI1 PE=1 SV=2	40.361	28.2396	27.8066	28.2082	0.433		0.0314		0.4016
P42704	LRPPRC	Leucine-rich PPR motif-containing protein, mitochondrial OS=Homo sapiens OX=9606 GN=LRPPRC PE=1 SV=3	157.9	26.5499	26.9828	26.7944	-0.4329		-0.2445		-0.1884
X1WI28	RPL10	60S ribosomal protein L10 (Fragment) OS=Homo sapiens OX=9606 GN=RPL10 PE=1 SV=7	22.975	30.1586	29.9527	29.7257	0.2059		0.4329		-0.227
H0Y9R3	WDR26	WD repeat-containing protein 26 (Fragment) OS=Homo sapiens OX=9606 GN=WDR26 PE=1 SV=1	33.135	23.1303	22.9495	23.3813	0.1808		-0.251		0.4318
Q8NFW8	CMAS	N-acylneuraminate cytidylyltransferase OS=Homo sapiens OX=9606 GN=CMAS PE=1 SV=2	48.379	25.7067	25.2752	25.285	0.4315		0.4217		0.0098
O43491	EPB41L2	Band 4.1-like protein 2 OS=Homo sapiens OX=9606 GN=EPB41L2 PE=1 SV=1	112.59	27.4979	27.6964	27.9291	-0.1985		-0.4312		0.2327
P14923	JUP	Junction plakoglobin OS=Homo sapiens OX=9606 GN=JUP PE=1 SV=3	81.744	29.3565	29.5032	29.073	-0.1467		0.2835		-0.4302
B7ZAR1	CCT5	T-complex protein 1 subunit epsilon OS=Homo sapiens OX=9606 GN=CCT5 PE=1 SV=1	55.348	26.05	26.213	26.4799	-0.163		-0.4299		0.2669
A8MXP9	MATR3	Matrin-3 OS=Homo sapiens OX=9606 GN=MATR3 PE=1 SV=1	99.966	29.6344	29.3216	29.7511	0.3128		-0.1167		0.4295
E3W994	CLASP2	CLIP-associating protein 2 OS=Homo sapiens OX=9606 GN=CLASP2 PE=1 SV=2	138.86	23.8776	23.4491	23.5568	0.4285		0.3208		0.1077
P61254	RPL26	60S ribosomal protein L26 OS=Homo sapiens OX=9606 GN=RPL26 PE=1 SV=1	17.258	30.5384	30.394	30.1109	0.1444		0.4275		-0.2831
P52272	HNRNPM	Heterogeneous nuclear ribonucleoprotein M OS=Homo sapiens OX=9606 GN=HNRNPM PE=1 SV=3	77.515	30.2863	29.8858	30.313	0.4005		-0.0267		0.4272
O60870	KIN	DNA/RNA-binding protein KIN17 OS=Homo sapiens OX=9606 GN=KIN PE=1 SV=2	45.373	24.397	24.5215	24.0957	-0.1245		0.3013		-0.4258
P63010	AP2B1	AP-2 complex subunit beta OS=Homo sapiens OX=9606 GN=AP2B1 PE=1 SV=1	104.55	27.1274	26.7407	26.702	0.3867		0.4254		-0.0387
J3QLE5	SNRPN	Small nuclear ribonucleoprotein-associated protein N (Fragment) OS=Homo sapiens OX=9606 GN=SNRPN PE=1 SV=1	17.546	27.444	27.1716	27.5969	0.2724		-0.1529		0.4253
P62834	RAP1A	Ras-related protein Rap-1A OS=Homo sapiens OX=9606 GN=RAP1A PE=1 SV=1	20.987	27.5481	27.9719	27.8844	-0.4238		-0.3363		-0.0875
Q9BWF3	RBM4	RNA-binding protein 4 OS=Homo sapiens OX=9606 GN=RBM4 PE=1 SV=1	40.313	27.4375	27.6903	27.267	-0.2528		0.1705		-0.4233
Q9Y3F4	STRAP	Serine-threonine kinase receptor-associated protein OS=Homo sapiens OX=9606 GN=STRAP PE=1 SV=1	38.438	26.5853	27.0081	26.6058	-0.4228		-0.0205		-0.4023
Q15475	SIX1	Homeobox protein SIX1 OS=Homo sapiens OX=9606 GN=SIX1 PE=1 SV=1	32.21	22.1298	22.5519	22.4973	-0.4221		-0.3675		-0.0546
Q96DX4	RSPRY1	RING finger and SPRY domain-containing protein 1 OS=Homo sapiens OX=9606 GN=RSPRY1 PE=1 SV=1	64.18	24.2022	23.838	24.2588	0.3642		-0.0566		0.4208
P61962	DCAF7	DDB1- and CUL4-associated factor 7 OS=Homo sapiens OX=9606 GN=DCAF7 PE=1 SV=1	38.926	27.3911	27.4852	27.0647	-0.0941		0.3264		-0.4205
P63151	PPP2R2A	Serine/threonine-protein phosphatase 2A 55 kDa regulatory subunit B alpha isoform OS=Homo sapiens OX=9606 GN=PPP2R2A PE=1 SV=1	51.691	25.4645	25.0441	25.1926	0.4204		0.2719		0.1485
Q96HQ2	CDKN2AIPNL	CDKN2AIP N-terminal-like protein OS=Homo sapiens OX=9606 GN=CDKN2AIPNL PE=1 SV=1	13.196	20.1188	20.1079	20.5283	0.0109		-0.4095		0.4204
Q8N257	H2BU1	Histone H2B type 3-B OS=Homo sapiens OX=9606 GN=H2BU1 PE=1 SV=3	13.908	30.5057	30.0854	30.4407	0.4203		0.065		0.3553
H7C2W9	RPL31	60S ribosomal protein L31 (Fragment) OS=Homo sapiens OX=9606 GN=RPL31 PE=1 SV=1	12.701	30.5637	30.9269	30.9835	-0.3632		-0.4198		0.0566
A0A087WYW3	NKTR	NK-tumor recognition protein OS=Homo sapiens OX=9606 GN=NKTR PE=1 SV=1	131.82	24.0771	24.4965	24.1185	-0.4194		-0.0414		-0.378
P50990	CCT8	T-complex protein 1 subunit theta OS=Homo sapiens OX=9606 GN=CCT8 PE=1 SV=4	59.62	26.8866	27.1851	26.7664	-0.2985		0.1202		-0.4187
Q9HB71	CACYBP	Calcyclin-binding protein OS=Homo sapiens OX=9606 GN=CACYBP PE=1 SV=2	26.21	26.0952	26.5127	26.2456	-0.4175		-0.1504		-0.2671
A0A087WWN7	BAZ1A	Bromodomain adjacent to zinc finger domain protein 1A (Fragment) OS=Homo sapiens OX=9606 GN=BAZ1A PE=1 SV=1	24.986	21.3363	20.921	21.128	0.4153		NA	NA	0.207
P13861	PRKAR2A	cAMP-dependent protein kinase type II-alpha regulatory subunit OS=Homo sapiens OX=9606 GN=PRKAR2A PE=1 SV=2	45.518	25.7856	25.3706	25.4496	0.415		0.336		0.079
A6PW57	PIP5K1A	Phosphatidylinositol 4-phosphate 5-kinase type-1 alpha OS=Homo sapiens OX=9606 GN=PIP5K1A PE=1 SV=2	61.257	23.6601	23.2455	23.3059	0.4146		0.3542		0.0604
P62277	RPS13	40S ribosomal protein S13 OS=Homo sapiens OX=9606 GN=RPS13 PE=1 SV=2	17.222	31.4407	31.3314	31.7445	0.1093		-0.3038		0.4131
P27694	RPA1	Replication protein A 70 kDa DNA-binding subunit OS=Homo sapiens OX=9606 GN=RPA1 PE=1 SV=2	68.137	25.7778	25.7001	26.1123	0.0777		-0.3345		0.4122
Q14344	GNA13	Guanine nucleotide-binding protein subunit alpha-13 OS=Homo sapiens OX=9606 GN=GNA13 PE=1 SV=2	44.049	26.3114	26.5053	26.0942	-0.1939		0.2172		-0.4111
A0A494BZV2	MPRIP	Myosin phosphatase Rho-interacting protein OS=Homo sapiens OX=9606 GN=MPRIP PE=1 SV=1	274.38	31.0411	31.4342	31.0256	-0.3931		0.0155		-0.4086
F5H442	TSG101	Tumor susceptibility gene 101 protein OS=Homo sapiens OX=9606 GN=TSG101 PE=1 SV=1	40.917	22.6523	22.348	22.2443	0.3043		0.408		-0.1037
F5GYQ2	TRMT112	Multifunctional methyltransferase subunit TRM112-like protein OS=Homo sapiens OX=9606 GN=TRMT112 PE=1 SV=1	9.2555	24.256	24.315	24.6607	-0.059		-0.4047		0.3457
Q6UXN9	WDR82	WD repeat-containing protein 82 OS=Homo sapiens OX=9606 GN=WDR82 PE=1 SV=1	35.079	25.3385	25.622	25.7407	-0.2835		-0.4022		0.1187
Q9H4H8	FAM83D	Protein FAM83D OS=Homo sapiens OX=9606 GN=FAM83D PE=1 SV=3	64.424	22.8318	23.1922	22.7903	-0.3604		0.0415		-0.4019
K7EIN2	NUDT16L1	Tudor-interacting repair regulator protein (Fragment) OS=Homo sapiens OX=9606 GN=NUDT16L1 PE=1 SV=1	21.809	22.7449	22.6103	22.3436	0.1346		0.4013		-0.2667
G8JLB6	HNRNPH1	Heterogeneous nuclear ribonucleoprotein H OS=Homo sapiens OX=9606 GN=HNRNPH1 PE=1 SV=1	51.229	32.4782	32.6621	32.2614	-0.1839		0.2168		-0.4007
Q14444	CAPRIN1	Caprin-1 OS=Homo sapiens OX=9606 GN=CAPRIN1 PE=1 SV=2	78.365	31.0834	31.0499	31.4495	0.0335		-0.3661		0.3996
P61353	RPL27	60S ribosomal protein L27 OS=Homo sapiens OX=9606 GN=RPL27 PE=1 SV=2	15.798	30.3197	29.982	30.3803	0.3377		-0.0606		0.3983
A0A0J9YYL3	PUF60	60 kDa poly(U)-binding-splicing factor (Fragment) OS=Homo sapiens OX=9606 GN=PUF60 PE=1 SV=1	54.626	27.2907	27.3613	26.9643	-0.0706		0.3264		-0.397
Q12788	TBL3	Transducin beta-like protein 3 OS=Homo sapiens OX=9606 GN=TBL3 PE=1 SV=2	89.034	25.8934	25.7586	26.1538	0.1348		-0.2604		0.3952
B9A041	MDH1	Malate dehydrogenase, cytoplasmic OS=Homo sapiens OX=9606 GN=MDH1 PE=1 SV=1	23.038	23.3176	23.6735	23.2785	-0.3559		0.0391		-0.395
P27824	CANX	Calnexin OS=Homo sapiens OX=9606 GN=CANX PE=1 SV=2	67.567	25.2057	25.2631	24.8683	-0.0574		0.3374		-0.3948
Q06787	FMR1	Synaptic functional regulator FMR1 OS=Homo sapiens OX=9606 GN=FMR1 PE=1 SV=1	71.174	29.8504	29.4567	29.5607	0.3937		0.2897		0.104
Q93050	ATP6V0A1	V-type proton ATPase 116 kDa subunit a1 OS=Homo sapiens OX=9606 GN=ATP6V0A1 PE=1 SV=3	96.412	25.9096	25.5164	25.6816	0.3932		0.228		0.1652
Q8IZ69	TRMT2A	tRNA (uracil-5-)-methyltransferase homolog A OS=Homo sapiens OX=9606 GN=TRMT2A PE=1 SV=2	68.725	24.6314	24.2573	24.6499	0.3741		-0.0185		0.3926
Q9BVJ6	UTP14A	U3 small nucleolar RNA-associated protein 14 homolog A OS=Homo sapiens OX=9606 GN=UTP14A PE=1 SV=1	87.977	25.4095	25.6039	25.2119	-0.1944		0.1976		-0.392
A0A2U3TZN6	CASK	Peripheral plasma membrane protein CASK OS=Homo sapiens OX=9606 GN=CASK PE=1 SV=1	100.2	26.8283	26.7341	26.4392	0.0942		0.3891		-0.2949
Q8TDN6	BRIX1	Ribosome biogenesis protein BRX1 homolog OS=Homo sapiens OX=9606 GN=BRIX1 PE=1 SV=2	41.401	26.2907	25.9018	25.9951	0.3889		0.2956		0.0933
A0A3B3ITP6	MCM4	DNA helicase OS=Homo sapiens OX=9606 GN=MCM4 PE=1 SV=1	83.053	22.4956	22.8832	22.6767	-0.3876		-0.1811		-0.2065
F8VY35	NAP1L1	Nucleosome assembly protein 1-like 1 (Fragment) OS=Homo sapiens OX=9606 GN=NAP1L1 PE=1 SV=1	31.02	26.874	26.6392	27.0255	0.2348		-0.1515		0.3863
C9IZK7	WDR43	WD repeat-containing protein 43 (Fragment) OS=Homo sapiens OX=9606 GN=WDR43 PE=1 SV=1	20.925	20.7428	21.137	20.752	NA	NA	-0.0092		-0.385
Q71UI9	H2AZ2	Histone H2A.V OS=Homo sapiens OX=9606 GN=H2AZ2 PE=1 SV=3	13.509	26.6118	26.4943	26.2268	0.1175		0.385		-0.2675
O60237	PPP1R12B	Protein phosphatase 1 regulatory subunit 12B OS=Homo sapiens OX=9606 GN=PPP1R12B PE=1 SV=2	110.4	25.7773	25.6018	25.9861	0.1755		-0.2088		0.3843
Q6P2Q9	PRPF8	Pre-mRNA-processing-splicing factor 8 OS=Homo sapiens OX=9606 GN=PRPF8 PE=1 SV=2	273.6	26.4695	26.8534	26.612	-0.3839		-0.1425		-0.2414
P05023	ATP1A1	Sodium/potassium-transporting ATPase subunit alpha-1 OS=Homo sapiens OX=9606 GN=ATP1A1 PE=1 SV=1	112.89	25.6084	25.9053	25.5215	-0.2969		0.0869		-0.3838
P10155	RO60	60 kDa SS-A/Ro ribonucleoprotein OS=Homo sapiens OX=9606 GN=RO60 PE=1 SV=2	60.67	24.3473	24.7298	24.6309	-0.3825		-0.2836		-0.0989
P39019	RPS19	40S ribosomal protein S19 OS=Homo sapiens OX=9606 GN=RPS19 PE=1 SV=2	16.06	30.4419	30.824	30.6358	-0.3821		-0.1939		-0.1882
Q9Y3T9	NOC2L	Nucleolar complex protein 2 homolog OS=Homo sapiens OX=9606 GN=NOC2L PE=1 SV=4	84.918	25.1176	25.2704	24.8898	-0.1528		0.2278		-0.3806
A0A2R8Y6Z6	CTCF	Transcriptional repressor CTCF (Fragment) OS=Homo sapiens OX=9606 GN=CTCF PE=1 SV=1	14.896	21.2408	21.2447	20.868	-0.0039		0.3728		-0.3767
B8ZZ77	PPIL3	Peptidyl-prolyl cis-trans isomerase OS=Homo sapiens OX=9606 GN=PPIL3 PE=1 SV=1	17.696	25.1042	24.728	24.8304	0.3762		0.2738		0.1024
P54289	CACNA2D1	Voltage-dependent calcium channel subunit alpha-2/delta-1 OS=Homo sapiens OX=9606 GN=CACNA2D1 PE=1 SV=3	124.57	25.6037	25.9547	25.9791	-0.351		-0.3754		0.0244
Q8IYB3	SRRM1	Serine/arginine repetitive matrix protein 1 OS=Homo sapiens OX=9606 GN=SRRM1 PE=1 SV=2	102.33	26.0663	26.3684	25.9935	-0.3021		0.0728		-0.3749
P09471	GNAO1	Guanine nucleotide-binding protein G(o) subunit alpha OS=Homo sapiens OX=9606 GN=GNAO1 PE=1 SV=4	40.05	24.7116	25.014	24.6411	-0.3024		0.0705		-0.3729
Q9NNW5	WDR6	WD repeat-containing protein 6 OS=Homo sapiens OX=9606 GN=WDR6 PE=1 SV=1	121.72	26.6665	26.458	26.2948	0.2085		0.3717		-0.1632
P62424	RPL7A	60S ribosomal protein L7a OS=Homo sapiens OX=9606 GN=RPL7A PE=1 SV=2	29.995	30.5271	30.1563	30.3535	0.3708		0.1736		0.1972
F8W726	UBAP2L	Ubiquitin-associated protein 2-like OS=Homo sapiens OX=9606 GN=UBAP2L PE=1 SV=2	113.63	26.3807	26.5316	26.1609	-0.1509		0.2198		-0.3707
Q92522	H1-10	Histone H1.10 OS=Homo sapiens OX=9606 GN=H1-10 PE=1 SV=1	22.487	26.324	26.5242	26.1535	-0.2002		0.1705		-0.3707
P67936	TPM4	Tropomyosin alpha-4 chain OS=Homo sapiens OX=9606 GN=TPM4 PE=1 SV=3	28.521	27.6179	27.2801	27.2483	0.3378		0.3696		-0.0318
A0A3B3ITW3	ABCD3	ATP-binding cassette sub-family D member 3 OS=Homo sapiens OX=9606 GN=ABCD3 PE=1 SV=2	75.421	27.0786	27.1604	27.4462	-0.0818		-0.3676		0.2858
P08754	GNAI3	Guanine nucleotide-binding protein G(i) subunit alpha OS=Homo sapiens OX=9606 GN=GNAI3 PE=1 SV=3	40.532	30.8488	30.6967	31.0618	0.1521		-0.213		0.3651
Q92945	KHSRP	Far upstream element-binding protein 2 OS=Homo sapiens OX=9606 GN=KHSRP PE=1 SV=4	73.114	29.8518	29.9889	29.6241	-0.1371		0.2277		-0.3648
Q9NZI8	IGF2BP1	Insulin-like growth factor 2 mRNA-binding protein 1 OS=Homo sapiens OX=9606 GN=IGF2BP1 PE=1 SV=2	63.48	30.3498	30.6431	30.7142	-0.2933		-0.3644		0.0711
F8WJN3	CPSF6	Cleavage and polyadenylation specificity factor subunit 6 OS=Homo sapiens OX=9606 GN=CPSF6 PE=1 SV=1	52.269	26.6134	26.9764	26.6185	-0.363		-0.0051		-0.3579
O15344	MID1	E3 ubiquitin-protein ligase Midline-1 OS=Homo sapiens OX=9606 GN=MID1 PE=1 SV=1	75.25	23.6946	23.7706	24.057	-0.076		-0.3624		0.2864
Q99832	CCT7	T-complex protein 1 subunit eta OS=Homo sapiens OX=9606 GN=CCT7 PE=1 SV=2	59.366	26.902	26.5398	26.8848	0.3622		0.0172		0.345
Q07955	SRSF1	Serine/arginine-rich splicing factor 1 OS=Homo sapiens OX=9606 GN=SRSF1 PE=1 SV=2	27.744	29.4858	29.773	29.8477	-0.2872		-0.3619		0.0747
Q14315	FLNC	Filamin-C OS=Homo sapiens OX=9606 GN=FLNC PE=1 SV=3	291.02	23.1492	22.788	22.9138	0.3612		0.2354		0.1258
Q92900	UPF1	Regulator of nonsense transcripts 1 OS=Homo sapiens OX=9606 GN=UPF1 PE=1 SV=2	124.34	29.1846	29.5453	29.2369	-0.3607		-0.0523		-0.3084
K7EJC1	PSMD8	26S proteasome non-ATPase regulatory subunit 8 OS=Homo sapiens OX=9606 GN=PSMD8 PE=1 SV=1	19.781	21.7173	21.362	21.3574	0.3553		0.3599		-0.0046
P25398	RPS12	40S ribosomal protein S12 OS=Homo sapiens OX=9606 GN=RPS12 PE=1 SV=3	14.515	30.6645	30.3496	30.3058	0.3149		0.3587		-0.0438
Q8N3E9	PLCD3	1-phosphatidylinositol 4,5-bisphosphate phosphodiesterase delta-3 OS=Homo sapiens OX=9606 GN=PLCD3 PE=1 SV=3	89.257	25.6659	25.3078	25.5807	0.3581		0.0852		0.2729
O14828	SCAMP3	Secretory carrier-associated membrane protein 3 OS=Homo sapiens OX=9606 GN=SCAMP3 PE=1 SV=3	38.287	23.5433	23.7966	23.4386	-0.2533		0.1047		-0.358
P61247	RPS3A	40S ribosomal protein S3a OS=Homo sapiens OX=9606 GN=RPS3A PE=1 SV=2	29.945	32.1914	32.4141	32.5494	-0.2227		-0.358		0.1353
H7BXY3	DHX30	RNA helicase OS=Homo sapiens OX=9606 GN=DHX30 PE=1 SV=1	130.55	29.1201	29.1325	29.4779	-0.0124		-0.3578		0.3454
O95793	STAU1	Double-stranded RNA-binding protein Staufen homolog 1 OS=Homo sapiens OX=9606 GN=STAU1 PE=1 SV=2	63.182	28.67	28.3128	28.4119	0.3572		0.2581		0.0991
Q9UN86	G3BP2	Ras GTPase-activating protein-binding protein 2 OS=Homo sapiens OX=9606 GN=G3BP2 PE=1 SV=2	54.12	30.8963	30.6119	30.9669	0.2844		-0.0706		0.355
A0A0A0MRX2	DDRGK1	DDRGK domain-containing protein 1 OS=Homo sapiens OX=9606 GN=DDRGK1 PE=1 SV=1	33.939	22.9415	22.8827	22.5872	0.0588		0.3543		-0.2955
Q5T5U3	ARHGAP21	Rho GTPase-activating protein 21 OS=Homo sapiens OX=9606 GN=ARHGAP21 PE=1 SV=2	217.46	25.6054	25.9595	25.8944	-0.3541		-0.289		-0.0651
P07305	H1-0	Histone H1.0 OS=Homo sapiens OX=9606 GN=H1-0 PE=1 SV=3	20.863	25.3236	25.5984	25.2471	-0.2748		0.0765		-0.3513
O15234	CASC3	Protein CASC3 OS=Homo sapiens OX=9606 GN=CASC3 PE=1 SV=2	76.277	25.0075	24.6731	24.6574	0.3344		0.3501		-0.0157
P26373	RPL13	60S ribosomal protein L13 OS=Homo sapiens OX=9606 GN=RPL13 PE=1 SV=4	24.261	29.519	29.8691	29.5329	-0.3501		-0.0139		-0.3362
A0A087WX71	ESF1	ESF1 homolog OS=Homo sapiens OX=9606 GN=ESF1 PE=1 SV=1	52.371	23.8425	23.4935	23.8026	0.349		0.0399		0.3091
A0A0U1RQF0	FASN	3-hydroxyacyl-[acyl-carrier-protein] dehydratase OS=Homo sapiens OX=9606 GN=FASN PE=1 SV=1	273.2	26.7666	27.0906	27.1124	-0.324		-0.3458		0.0218
P11940	PABPC1	Polyadenylate-binding protein 1 OS=Homo sapiens OX=9606 GN=PABPC1 PE=1 SV=2	70.67	32.3524	32.513	32.6974	-0.1606		-0.345		0.1844
G3V5L1	MAX	Protein max OS=Homo sapiens OX=9606 GN=MAX PE=1 SV=1	14.057	23.0389	22.9817	23.3266	0.0572		-0.2877		0.3449
Q7Z406	MYH14	Myosin-14 OS=Homo sapiens OX=9606 GN=MYH14 PE=1 SV=2	227.87	28.8128	28.7973	28.4697	0.0155		0.3431		-0.3276
Q8N6N3	C1orf52	UPF0690 protein C1orf52 OS=Homo sapiens OX=9606 GN=C1orf52 PE=1 SV=1	20.599	24.1303	23.9402	23.7895	0.1901		0.3408		-0.1507
E7ESI2	CDK2	Cyclin-dependent kinase 2 OS=Homo sapiens OX=9606 GN=CDK2 PE=1 SV=1	27.164	26.0454	26.1419	25.8012	-0.0965		0.2442		-0.3407
P62081	RPS7	40S ribosomal protein S7 OS=Homo sapiens OX=9606 GN=RPS7 PE=1 SV=1	22.127	31.7745	32.1152	32.0535	-0.3407		-0.279		-0.0617
P09651	HNRNPA1	Heterogeneous nuclear ribonucleoprotein A1 OS=Homo sapiens OX=9606 GN=HNRNPA1 PE=1 SV=5	38.746	31.3391	31.679	31.3608	-0.3399		-0.0217		-0.3182
O14639	ABLIM1	Actin-binding LIM protein 1 OS=Homo sapiens OX=9606 GN=ABLIM1 PE=1 SV=3	87.687	28.1593	28.3731	28.4979	-0.2138		-0.3386		0.1248
Q5T760	SRSF11	Serine/arginine-rich-splicing factor 11 (Fragment) OS=Homo sapiens OX=9606 GN=SRSF11 PE=1 SV=1	42.316	25.6884	25.3513	25.4718	0.3371		0.2166		0.1205
Q14573	ITPR3	Inositol 1,4,5-trisphosphate receptor type 3 OS=Homo sapiens OX=9606 GN=ITPR3 PE=1 SV=2	304.1	26.1366	26.2906	25.9551	-0.154		0.1815		-0.3355
Q15637	SF1	Splicing factor 1 OS=Homo sapiens OX=9606 GN=SF1 PE=1 SV=4	68.329	28.4341	28.1593	28.0991	0.2748		0.335		-0.0602
Q9NUP9	LIN7C	Protein lin-7 homolog C OS=Homo sapiens OX=9606 GN=LIN7C PE=1 SV=1	21.834	27.6082	27.4542	27.2737	0.154		0.3345		-0.1805
P05388	RPLP0	60S acidic ribosomal protein P0 OS=Homo sapiens OX=9606 GN=RPLP0 PE=1 SV=1	34.273	30.9171	30.7717	30.5827	0.1454		0.3344		-0.189
O15371	EIF3D	Eukaryotic translation initiation factor 3 subunit D OS=Homo sapiens OX=9606 GN=EIF3D PE=1 SV=1	63.972	26.6645	26.3315	26.4369	0.333		0.2276		0.1054
O43290	SART1	U4/U6.U5 tri-snRNP-associated protein 1 OS=Homo sapiens OX=9606 GN=SART1 PE=1 SV=1	90.254	25.1938	24.8799	25.2125	0.3139		-0.0187		0.3326
Q14493	SLBP	Histone RNA hairpin-binding protein OS=Homo sapiens OX=9606 GN=SLBP PE=1 SV=1	31.285	27.6276	27.8171	27.9602	-0.1895		-0.3326		0.1431
Q9BZF1	OSBPL8	Oxysterol-binding protein-related protein 8 OS=Homo sapiens OX=9606 GN=OSBPL8 PE=1 SV=3	101.19	27.983	28.1838	27.8517	-0.2008		0.1313		-0.3321
O95429	BAG4	BAG family molecular chaperone regulator 4 OS=Homo sapiens OX=9606 GN=BAG4 PE=1 SV=1	49.593	29.6404	29.7969	29.4658	-0.1565		0.1746		-0.3311
Q9H2U1	DHX36	ATP-dependent DNA/RNA helicase DHX36 OS=Homo sapiens OX=9606 GN=DHX36 PE=1 SV=2	114.76	28.4365	28.767	28.5198	-0.3305		-0.0833		-0.2472
Q13263	TRIM28	Transcription intermediary factor 1-beta OS=Homo sapiens OX=9606 GN=TRIM28 PE=1 SV=5	88.549	27.2304	27.5606	27.4492	-0.3302		-0.2188		-0.1114
Q96EV2	RBM33	RNA-binding protein 33 OS=Homo sapiens OX=9606 GN=RBM33 PE=1 SV=3	129.98	26.6747	26.4658	26.7943	0.2089		-0.1196		0.3285
Q9BYN8	MRPS26	28S ribosomal protein S26, mitochondrial OS=Homo sapiens OX=9606 GN=MRPS26 PE=1 SV=1	24.211	23.733	23.9104	24.0608	-0.1774		-0.3278		0.1504
F8VXD2	CDK4	Cyclin-dependent kinase 4 (Fragment) OS=Homo sapiens OX=9606 GN=CDK4 PE=1 SV=1	14.9	22.8304	22.5162	22.843	0.3142		-0.0126		0.3268
Q9BUQ8	DDX23	Probable ATP-dependent RNA helicase DDX23 OS=Homo sapiens OX=9606 GN=DDX23 PE=1 SV=3	95.581	23.1254	23.4504	23.3797	-0.325		-0.2543		-0.0707
B4DY09	ILF2	Interleukin enhancer-binding factor 2 OS=Homo sapiens OX=9606 GN=ILF2 PE=1 SV=1	38.91	29.9973	30.1448	29.8226	-0.1475		0.1747		-0.3222
Q5TEC6	H3-2	Histone H3 OS=Homo sapiens OX=9606 GN=H3-2 PE=1 SV=1	15.43	26.1071	26.0202	25.7862	0.0869		0.3209		-0.234
H0YJA2	ZC3H14	Zinc finger CCCH domain-containing protein 14 (Fragment) OS=Homo sapiens OX=9606 GN=ZC3H14 PE=1 SV=1	73.206	23.7409	23.8135	24.061	-0.0726		-0.3201		0.2475
C9J7B1	NIPSNAP2	Protein NipSnap homolog 2 (Fragment) OS=Homo sapiens OX=9606 GN=NIPSNAP2 PE=1 SV=1	7.939	22.489	22.604	22.8085	-0.115		-0.3195		0.2045
Q9H444	CHMP4B	Charged multivesicular body protein 4b OS=Homo sapiens OX=9606 GN=CHMP4B PE=1 SV=1	24.95	23.4651	23.227	23.5462	0.2381		-0.0811		0.3192
Q13200	PSMD2	26S proteasome non-ATPase regulatory subunit 2 OS=Homo sapiens OX=9606 GN=PSMD2 PE=1 SV=3	100.2	22.93	23.248	23.0187	-0.318		-0.0887		-0.2293
Q9UH62	ARMCX3	Armadillo repeat-containing X-linked protein 3 OS=Homo sapiens OX=9606 GN=ARMCX3 PE=1 SV=1	42.5	23.0557	23.0899	22.7731	-0.0342		0.2826		-0.3168
Q8WUA2	PPIL4	Peptidyl-prolyl cis-trans isomerase-like 4 OS=Homo sapiens OX=9606 GN=PPIL4 PE=1 SV=1	57.224	24.3307	24.3604	24.6473	-0.0297		-0.3166		0.2869
P29401	TKT	Transketolase OS=Homo sapiens OX=9606 GN=TKT PE=1 SV=3	67.877	25.0726	25.3884	25.1808	-0.3158		-0.1082		-0.2076
P62269	RPS18	40S ribosomal protein S18 OS=Homo sapiens OX=9606 GN=RPS18 PE=1 SV=3	17.718	31.5571	31.8717	31.6042	-0.3146		-0.0471		-0.2675
Q3V6T2	CCDC88A	Girdin OS=Homo sapiens OX=9606 GN=CCDC88A PE=1 SV=2	216.04	25.8555	25.5415	25.5923	0.314		0.2632		0.0508
Q9NRW3	APOBEC3C	DNA dC->dU-editing enzyme APOBEC-3C OS=Homo sapiens OX=9606 GN=APOBEC3C PE=1 SV=2	22.826	23.1598	22.846	23.1208	0.3138		0.039		0.2748
F8W0B5	ATXN2	Ataxin-2 (Fragment) OS=Homo sapiens OX=9606 GN=ATXN2 PE=1 SV=4	98.508	22.44	22.3085	22.6222	0.1315		-0.1822		0.3137
O15085	ARHGEF11	Rho guanine nucleotide exchange factor 11 OS=Homo sapiens OX=9606 GN=ARHGEF11 PE=1 SV=1	167.7	27.6987	27.9949	28.0112	-0.2962		-0.3125		0.0163
H7C1J4	UHRF1BP1	Chromosome 6 open reading frame 107, isoform CRA_b OS=Homo sapiens OX=9606 GN=UHRF1BP1 PE=1 SV=1	154.72	26.7023	26.8181	27.0147	-0.1158		-0.3124		0.1966
Q9BRX2	PELO	Protein pelota homolog OS=Homo sapiens OX=9606 GN=PELO PE=1 SV=2	43.359	23.2653	22.9828	23.2952	0.2825		-0.0299		0.3124
Q5JWF2	GNAS	Guanine nucleotide-binding protein G(s) subunit alpha isoforms XLas OS=Homo sapiens OX=9606 GN=GNAS PE=1 SV=2	111.02	29.578	29.2687	29.3798	0.3093		0.1982		0.1111
F5H6E2	MYO1C	Unconventional myosin-Ic OS=Homo sapiens OX=9606 GN=MYO1C PE=1 SV=1	118.99	30.5565	30.2484	30.4771	0.3081		0.0794		0.2287
P98175	RBM10	RNA-binding protein 10 OS=Homo sapiens OX=9606 GN=RBM10 PE=1 SV=3	103.53	29.3091	29.4356	29.6165	-0.1265		-0.3074		0.1809
P62244	RPS15A	40S ribosomal protein S15a OS=Homo sapiens OX=9606 GN=RPS15A PE=1 SV=2	14.839	31.4259	31.2239	31.1187	0.202		0.3072		-0.1052
P16989	YBX3	Y-box-binding protein 3 OS=Homo sapiens OX=9606 GN=YBX3 PE=1 SV=4	40.089	31.193	31.3478	31.4982	-0.1548		-0.3052		0.1504
P51114	FXR1	Fragile X mental retardation syndrome-related protein 1 OS=Homo sapiens OX=9606 GN=FXR1 PE=1 SV=3	69.72	29.9231	29.6481	29.953	0.275		-0.0299		0.3049
A0A5H1ZRS9	IGKV2D-29	Immunoglobulin kappa variable 2D-29 OS=Homo sapiens OX=9606 GN=IGKV2D-29 PE=1 SV=1	11.192	34.37	34.5738	34.2715	-0.2038		0.0985		-0.3023
O60256	PRPSAP2	Phosphoribosyl pyrophosphate synthase-associated protein 2 OS=Homo sapiens OX=9606 GN=PRPSAP2 PE=1 SV=1	40.925	24.4227	24.1205	24.246	0.3022		0.1767		0.1255
Q9Y2D5	AKAP2	A-kinase anchor protein 2 OS=Homo sapiens OX=9606 GN=AKAP2 PE=1 SV=3	94.659	28.6208	28.606	28.9073	0.0148		-0.2865		0.3013
Q9UKV8	AGO2	Protein argonaute-2 OS=Homo sapiens OX=9606 GN=AGO2 PE=1 SV=3	97.207	24.0229	24.3225	24.0892	-0.2996		-0.0663		-0.2333
A0A3B3ITR6	FARS2	Phenylalanyl-tRNA synthetase OS=Homo sapiens OX=9606 GN=FARS2 PE=1 SV=1	50.075	24.3458	24.0595	24.0469	0.2863		0.2989		-0.0126
Q00587	CDC42EP1	Cdc42 effector protein 1 OS=Homo sapiens OX=9606 GN=CDC42EP1 PE=1 SV=1	40.294	23.1748	23.2031	22.9044	-0.0283		0.2704		-0.2987
A0A0A0MTB8	WDR36	WD repeat-containing protein 36 OS=Homo sapiens OX=9606 GN=WDR36 PE=1 SV=1	99.365	25.5284	25.8266	25.5856	-0.2982		-0.0572		-0.241
Q8IX01	SUGP2	SURP and G-patch domain-containing protein 2 OS=Homo sapiens OX=9606 GN=SUGP2 PE=1 SV=2	120.21	26.0623	26.0501	25.7649	0.0122		0.2974		-0.2852
H0Y6E7	RBMX	RNA-binding motif protein, X chromosome (Fragment) OS=Homo sapiens OX=9606 GN=RBMX PE=1 SV=2	31.745	24.8082	24.8736	24.5763	-0.0654		0.2319		-0.2973
A0A096LPE1	VCL	Metavinculin OS=Homo sapiens OX=9606 GN=VCL PE=1 SV=1	6.0869	21.4275	21.1313	21.1799	0.2962		0.2476		0.0486
P78316	NOP14	Nucleolar protein 14 OS=Homo sapiens OX=9606 GN=NOP14 PE=1 SV=3	97.667	27.1488	27.3473	27.0511	-0.1985		0.0977		-0.2962
Q7Z7F7	MRPL55	39S ribosomal protein L55, mitochondrial OS=Homo sapiens OX=9606 GN=MRPL55 PE=1 SV=1	15.128	22.408	22.7029	22.4197	-0.2949		-0.0117		-0.2832
F8W1R7	MYL6	Myosin light polypeptide 6 OS=Homo sapiens OX=9606 GN=MYL6 PE=1 SV=1	16.29	31.0299	31.1518	30.8577	-0.1219		0.1722		-0.2941
E7EV99	ADD1	Alpha-adducin OS=Homo sapiens OX=9606 GN=ADD1 PE=1 SV=1	70.055	27.8419	27.9879	27.6967	-0.146		0.1452		-0.2912
A0A024QZP7	CDK1	Cell division cycle 2, G1 to S and G2 to M, isoform CRA_a OS=Homo sapiens OX=9606 GN=CDK1 PE=1 SV=1	34.081	25.7812	25.5229	25.4912	0.2583		0.29		-0.0317
Q09161	NCBP1	Nuclear cap-binding protein subunit 1 OS=Homo sapiens OX=9606 GN=NCBP1 PE=1 SV=1	91.838	25.6761	25.8373	25.9661	-0.1612		-0.29		0.1288
P35579	MYH9	Myosin-9 OS=Homo sapiens OX=9606 GN=MYH9 PE=1 SV=4	226.53	33.3595	33.3235	33.0696	0.036		0.2899		-0.2539
P60842	EIF4A1	Eukaryotic initiation factor 4A-I OS=Homo sapiens OX=9606 GN=EIF4A1 PE=1 SV=1	46.153	27.4707	27.2939	27.5831	0.1768		-0.1124		0.2892
B1ANR0	PABPC4	Polyadenylate-binding protein OS=Homo sapiens OX=9606 GN=PABPC4 PE=1 SV=1	67.97	29.7009	29.9896	29.743	-0.2887		-0.0421		-0.2466
Q12906	ILF3	Interleukin enhancer-binding factor 3 OS=Homo sapiens OX=9606 GN=ILF3 PE=1 SV=3	95.337	30.6912	30.8987	30.9796	-0.2075		-0.2884		0.0809
P62829	RPL23	60S ribosomal protein L23 OS=Homo sapiens OX=9606 GN=RPL23 PE=1 SV=1	14.865	28.0165	28.1982	27.9108	-0.1817		0.1057		-0.2874
P19086	GNAZ	Guanine nucleotide-binding protein G(z) subunit alpha OS=Homo sapiens OX=9606 GN=GNAZ PE=1 SV=3	40.923	25.4804	25.7668	25.4803	-0.2864		0.0001		-0.2865
P42285	MTREX	Exosome RNA helicase MTR4 OS=Homo sapiens OX=9606 GN=MTREX PE=1 SV=3	117.8	26.3669	26.1083	26.0811	0.2586		0.2858		-0.0272
Q96A33	CCDC47	Coiled-coil domain-containing protein 47 OS=Homo sapiens OX=9606 GN=CCDC47 PE=1 SV=1	55.873	24.8564	24.918	25.1416	-0.0616		-0.2852		0.2236
Q9BZE4	GTPBP4	Nucleolar GTP-binding protein 1 OS=Homo sapiens OX=9606 GN=GTPBP4 PE=1 SV=3	73.964	27.0713	26.8229	27.1039	0.2484		-0.0326		0.281
P11171	EPB41	Protein 4.1 OS=Homo sapiens OX=9606 GN=EPB41 PE=1 SV=4	97.016	27.5041	27.5586	27.2795	-0.0545		0.2246		-0.2791
P46939	UTRN	Utrophin OS=Homo sapiens OX=9606 GN=UTRN PE=1 SV=2	394.46	23.8165	23.9238	23.6448	-0.1073		0.1717		-0.279
Q96I24	FUBP3	Far upstream element-binding protein 3 OS=Homo sapiens OX=9606 GN=FUBP3 PE=1 SV=2	61.64	28.7164	28.7154	28.4383	0.001		0.2781		-0.2771
A0A087WZT0	SAMD4B	Protein Smaug homolog 2 OS=Homo sapiens OX=9606 GN=SAMD4B PE=1 SV=1	72.413	22.1984	22.1062	21.9205	0.0922		0.2779		-0.1857
P60953	CDC42	Cell division control protein 42 homolog OS=Homo sapiens OX=9606 GN=CDC42 PE=1 SV=2	21.258	27.7403	27.6393	27.4628	0.101		0.2775		-0.1765
E9PDF6	MYO1B	Unconventional myosin-Ib OS=Homo sapiens OX=9606 GN=MYO1B PE=1 SV=1	128.48	30.123	30.0052	29.8459	0.1178		0.2771		-0.1593
A0A0D9SFS3	OGDH	2-oxoglutarate dehydrogenase, mitochondrial OS=Homo sapiens OX=9606 GN=OGDH PE=1 SV=1	113.31	25.4914	25.6713	25.7682	-0.1799		-0.2768		0.0969
P30153	PPP2R1A	Serine/threonine-protein phosphatase 2A 65 kDa regulatory subunit A alpha isoform OS=Homo sapiens OX=9606 GN=PPP2R1A PE=1 SV=4	65.308	24.424	24.35	24.1481	0.074		0.2759		-0.2019
P55795	HNRNPH2	Heterogeneous nuclear ribonucleoprotein H2 OS=Homo sapiens OX=9606 GN=HNRNPH2 PE=1 SV=1	49.263	29.144	29.2381	29.4193	-0.0941		-0.2753		0.1812
P29317	EPHA2	Ephrin type-A receptor 2 OS=Homo sapiens OX=9606 GN=EPHA2 PE=1 SV=2	108.27	24.6825	24.5487	24.8237	0.1338		-0.1412		0.275
P19338	NCL	Nucleolin OS=Homo sapiens OX=9606 GN=NCL PE=1 SV=3	76.613	32.3991	32.2632	32.5343	0.1359		-0.1352		0.2711
A0A0A0MRJ0	CDC42BPA	Non-specific serine/threonine protein kinase OS=Homo sapiens OX=9606 GN=CDC42BPA PE=1 SV=1	193.63	29.2449	29.5147	29.3379	-0.2698		-0.093		-0.1768
P23588	EIF4B	Eukaryotic translation initiation factor 4B OS=Homo sapiens OX=9606 GN=EIF4B PE=1 SV=2	69.15	26.0856	25.9037	26.1734	0.1819		-0.0878		0.2697
O75643	SNRNP200	U5 small nuclear ribonucleoprotein 200 kDa helicase OS=Homo sapiens OX=9606 GN=SNRNP200 PE=1 SV=2	244.5	27.3034	27.4002	27.1308	-0.0968		0.1726		-0.2694
O15391	YY2	Transcription factor YY2 OS=Homo sapiens OX=9606 GN=YY2 PE=2 SV=1	41.347	23.085	23.3537	23.1438	-0.2687		-0.0588		-0.2099
P07814	EPRS1	Bifunctional glutamate/proline--tRNA ligase OS=Homo sapiens OX=9606 GN=EPRS1 PE=1 SV=5	170.59	25.3152	25.0471	25.2684	0.2681		0.0468		0.2213
X6R700	CHTOP	Chromatin target of PRMT1 protein OS=Homo sapiens OX=9606 GN=CHTOP PE=1 SV=1	23.661	24.6353	24.6018	24.3675	0.0335		0.2678		-0.2343
Q9NZ01	TECR	Very-long-chain enoyl-CoA reductase OS=Homo sapiens OX=9606 GN=TECR PE=1 SV=1	36.034	23.5674	23.5121	23.3001	0.0553		0.2673		-0.212
Q9H9J2	MRPL44	39S ribosomal protein L44, mitochondrial OS=Homo sapiens OX=9606 GN=MRPL44 PE=1 SV=1	37.535	23.906	23.9579	24.171	-0.0519		-0.265		0.2131
Q8IWZ3	ANKHD1	Ankyrin repeat and KH domain-containing protein 1 OS=Homo sapiens OX=9606 GN=ANKHD1 PE=1 SV=1	269.45	21.6688	21.5597	21.4046	0.1091		0.2642		-0.1551
Q13813	SPTAN1	Spectrin alpha chain, non-erythrocytic 1 OS=Homo sapiens OX=9606 GN=SPTAN1 PE=1 SV=3	284.54	34.0555	34.0154	34.2793	0.0401		-0.2238		0.2639
Q96GI7	FAM89A	Protein FAM89A OS=Homo sapiens OX=9606 GN=FAM89A PE=1 SV=1	19.569	23.4325	23.4214	23.1689	0.0111		0.2636		-0.2525
P37108	SRP14	Signal recognition particle 14 kDa protein OS=Homo sapiens OX=9606 GN=SRP14 PE=1 SV=2	14.57	29.2298	29.2697	29.0062	-0.0399		0.2236		-0.2635
P04844	RPN2	Dolichyl-diphosphooligosaccharide--protein glycosyltransferase subunit 2 OS=Homo sapiens OX=9606 GN=RPN2 PE=1 SV=3	69.283	27.0313	27.1985	26.9357	-0.1672		0.0956		-0.2628
P39023	RPL3	60S ribosomal protein L3 OS=Homo sapiens OX=9606 GN=RPL3 PE=1 SV=2	46.108	31.0095	30.8901	31.1516	0.1194		-0.1421		0.2615
Q13601	KRR1	KRR1 small subunit processome component homolog OS=Homo sapiens OX=9606 GN=KRR1 PE=1 SV=4	43.664	26.5008	26.7619	26.5343	-0.2611		-0.0335		-0.2276
O14654	IRS4	Insulin receptor substrate 4 OS=Homo sapiens OX=9606 GN=IRS4 PE=1 SV=1	133.77	30.346	30.0852	30.1535	0.2608		0.1925		0.0683
E9PF10	NUP155	Nuclear pore complex protein Nup155 OS=Homo sapiens OX=9606 GN=NUP155 PE=1 SV=1	148.09	21.6371	21.8944	21.7481	-0.2573		-0.111		-0.1463
Q6YHK3	CD109	CD109 antigen OS=Homo sapiens OX=9606 GN=CD109 PE=1 SV=2	161.69	26.5714	26.6855	26.827	-0.1141		-0.2556		0.1415
P60866	RPS20	40S ribosomal protein S20 OS=Homo sapiens OX=9606 GN=RPS20 PE=1 SV=1	13.373	30.9563	30.8326	31.088	0.1237		-0.1317		0.2554
Q8IXQ5	KLHL7	Kelch-like protein 7 OS=Homo sapiens OX=9606 GN=KLHL7 PE=1 SV=2	65.991	24.4005	24.3176	24.571	0.0829		-0.1705		0.2534
Q14694	USP10	Ubiquitin carboxyl-terminal hydrolase 10 OS=Homo sapiens OX=9606 GN=USP10 PE=1 SV=2	87.133	29.2199	29.0013	28.9668	0.2186		0.2531		-0.0345
Q92974	ARHGEF2	Rho guanine nucleotide exchange factor 2 OS=Homo sapiens OX=9606 GN=ARHGEF2 PE=1 SV=4	111.54	26.7919	26.5452	26.7976	0.2467		-0.0057		0.2524
Q9BVI4	NOC4L	Nucleolar complex protein 4 homolog OS=Homo sapiens OX=9606 GN=NOC4L PE=1 SV=1	58.467	26.0203	26.2725	26.1377	-0.2522		-0.1174		-0.1348
P15880	RPS2	40S ribosomal protein S2 OS=Homo sapiens OX=9606 GN=RPS2 PE=1 SV=2	31.324	31.5777	31.5079	31.7595	0.0698		-0.1818		0.2516
O95486	SEC24A	Protein transport protein Sec24A OS=Homo sapiens OX=9606 GN=SEC24A PE=1 SV=2	119.75	23.9162	24.119	23.8676	-0.2028		0.0486		-0.2514
Q15365	PCBP1	Poly(rC)-binding protein 1 OS=Homo sapiens OX=9606 GN=PCBP1 PE=1 SV=2	37.497	27.9195	27.8031	28.0542	0.1164		-0.1347		0.2511
O60832	DKC1	H/ACA ribonucleoprotein complex subunit DKC1 OS=Homo sapiens OX=9606 GN=DKC1 PE=1 SV=3	57.673	27.8816	27.6911	27.9421	0.1905		-0.0605		0.251
E9PFP1	PIK3R2	Phosphatidylinositol 3-kinase regulatory subunit beta OS=Homo sapiens OX=9606 GN=PIK3R2 PE=1 SV=1	52.699	24.8689	25.1174	25.0752	-0.2485		-0.2063		-0.0422
P62750	RPL23A	60S ribosomal protein L23a OS=Homo sapiens OX=9606 GN=RPL23A PE=1 SV=1	17.695	30.4835	30.2372	30.4154	0.2463		0.0681		0.1782
A0A0G2JNZ2	SCRIB	Protein scribble homolog OS=Homo sapiens OX=9606 GN=SCRIB PE=1 SV=1	174.91	28.5349	28.4386	28.2894	0.0963		0.2455		-0.1492
Q9HD33	MRPL47	39S ribosomal protein L47, mitochondrial OS=Homo sapiens OX=9606 GN=MRPL47 PE=1 SV=2	29.45	22.8523	23.0292	22.784	-0.1769		0.0683		-0.2452
Q14527	HLTF	Helicase-like transcription factor OS=Homo sapiens OX=9606 GN=HLTF PE=1 SV=2	113.93	24.2327	24.4759	24.3794	-0.2432		-0.1467		-0.0965
Q96EY4	TMA16	Translation machinery-associated protein 16 OS=Homo sapiens OX=9606 GN=TMA16 PE=1 SV=2	23.864	27.2465	27.0057	27.0441	0.2408		0.2024		0.0384
J3QLD9	FLOT2	Flotillin OS=Homo sapiens OX=9606 GN=FLOT2 PE=1 SV=1	47.142	26.2391	26.1388	26.377	0.1003		-0.1379		0.2382
P05455	SSB	Lupus La protein OS=Homo sapiens OX=9606 GN=SSB PE=1 SV=2	46.836	29.719	29.5167	29.7535	0.2023		-0.0345		0.2368
Q9H773	DCTPP1	dCTP pyrophosphatase 1 OS=Homo sapiens OX=9606 GN=DCTPP1 PE=1 SV=1	18.681	22.608	22.8102	22.5735	-0.2022		0.0345		-0.2367
Q5JTH9	RRP12	RRP12-like protein OS=Homo sapiens OX=9606 GN=RRP12 PE=1 SV=2	143.7	27.0434	27.2795	27.2529	-0.2361		-0.2095		-0.0266
Q14204	DYNC1H1	Cytoplasmic dynein 1 heavy chain 1 OS=Homo sapiens OX=9606 GN=DYNC1H1 PE=1 SV=5	532.4	23.4619	23.2323	23.2474	0.2296		0.2145		0.0151
Q6Y7W6	GIGYF2	GRB10-interacting GYF protein 2 OS=Homo sapiens OX=9606 GN=GIGYF2 PE=1 SV=1	150.07	25.7563	25.5556	25.782	0.2007		-0.0257		0.2264
Q99549	MPHOSPH8	M-phase phosphoprotein 8 OS=Homo sapiens OX=9606 GN=MPHOSPH8 PE=1 SV=2	97.181	22.4259	22.2968	22.5203	0.1291		-0.0944		0.2235
A8MQ02	AFDN	Afadin OS=Homo sapiens OX=9606 GN=AFDN PE=1 SV=2	201.8	28.8441	28.8405	28.6214	0.0036		0.2227		-0.2191
P40939	HADHA	Trifunctional enzyme subunit alpha, mitochondrial OS=Homo sapiens OX=9606 GN=HADHA PE=1 SV=2	82.999	30.5917	30.6106	30.8135	-0.0189		-0.2218		0.2029
A0A1B0GUZ7	EFR3A	Protein EFR3 homolog A OS=Homo sapiens OX=9606 GN=EFR3A PE=1 SV=1	96.13	25.7896	25.6593	25.8806	0.1303		-0.091		0.2213
Q16531	DDB1	DNA damage-binding protein 1 OS=Homo sapiens OX=9606 GN=DDB1 PE=1 SV=1	126.97	25.5687	25.7897	25.5872	-0.221		-0.0185		-0.2025
A0A2R8Y804	CTNNB1	Catenin beta-1 OS=Homo sapiens OX=9606 GN=CTNNB1 PE=1 SV=1	77.206	28.3398	28.3635	28.5595	-0.0237		-0.2197		0.196
Q9ULX3	NOB1	RNA-binding protein NOB1 OS=Homo sapiens OX=9606 GN=NOB1 PE=1 SV=1	46.674	26.0198	26.0558	26.2351	-0.036		-0.2153		0.1793
P52292	KPNA2	Importin subunit alpha-1 OS=Homo sapiens OX=9606 GN=KPNA2 PE=1 SV=1	57.861	28.3546	28.1406	28.211	0.214		0.1436		0.0704
P50991	CCT4	T-complex protein 1 subunit delta OS=Homo sapiens OX=9606 GN=CCT4 PE=1 SV=4	57.924	26.6055	26.8181	26.8186	-0.2126		-0.2131		0.0005
P62136	PPP1CA	Serine/threonine-protein phosphatase PP1-alpha catalytic subunit OS=Homo sapiens OX=9606 GN=PPP1CA PE=1 SV=1	37.512	26.3335	26.1211	26.3284	0.2124		0.0051		0.2073
Q9BUJ2	HNRNPUL1	Heterogeneous nuclear ribonucleoprotein U-like protein 1 OS=Homo sapiens OX=9606 GN=HNRNPUL1 PE=1 SV=2	95.737	31.9412	32.0828	31.8709	-0.1416		0.0703		-0.2119
Q9Y5Q9	GTF3C3	General transcription factor 3C polypeptide 3 OS=Homo sapiens OX=9606 GN=GTF3C3 PE=1 SV=1	101.27	23.5147	23.3033	23.3389	0.2114		0.1758		0.0356
Q9H9L3	ISG20L2	Interferon-stimulated 20 kDa exonuclease-like 2 OS=Homo sapiens OX=9606 GN=ISG20L2 PE=1 SV=1	39.153	23.028	22.8974	23.1085	0.1306		-0.0805		0.2111
Q5T8U5	SURF4	Surfeit locus protein 4 OS=Homo sapiens OX=9606 GN=SURF4 PE=1 SV=1	21.127	24.7308	24.7714	24.5609	-0.0406		0.1699		-0.2105
P35580	MYH10	Myosin-10 OS=Homo sapiens OX=9606 GN=MYH10 PE=1 SV=3	229	33.0537	33.2621	33.1098	-0.2084		-0.0561		-0.1523
H3BQZ7	HNRNPUL2-BSCL2	HCG2044799 OS=Homo sapiens OX=9606 GN=HNRNPUL2-BSCL2 PE=4 SV=1	84.69	26.9596	26.7523	26.9461	0.2073		0.0135		0.1938
P25054	APC	Adenomatous polyposis coli protein OS=Homo sapiens OX=9606 GN=APC PE=1 SV=2	311.64	26.2513	26.2982	26.4585	-0.0469		-0.2072		0.1603
Q13283	G3BP1	Ras GTPase-activating protein-binding protein 1 OS=Homo sapiens OX=9606 GN=G3BP1 PE=1 SV=1	52.164	30.5703	30.7753	30.6862	-0.205		-0.1159		-0.0891
Q14690	PDCD11	Protein RRP5 homolog OS=Homo sapiens OX=9606 GN=PDCD11 PE=1 SV=3	208.7	25.5115	25.3862	25.59	0.1253		-0.0785		0.2038
P05549	TFAP2A	Transcription factor AP-2-alpha OS=Homo sapiens OX=9606 GN=TFAP2A PE=1 SV=1	48.062	22.6604	22.6727	22.4693	-0.0123		0.1911		-0.2034
O75083	WDR1	WD repeat-containing protein 1 OS=Homo sapiens OX=9606 GN=WDR1 PE=1 SV=4	66.193	30.008	29.8168	30.019	0.1912		-0.011		0.2022
Q96EY1	DNAJA3	DnaJ homolog subfamily A member 3, mitochondrial OS=Homo sapiens OX=9606 GN=DNAJA3 PE=1 SV=2	52.488	25.137	25.3392	25.1531	-0.2022		-0.0161		-0.1861
Q15750	TAB1	TGF-beta-activated kinase 1 and MAP3K7-binding protein 1 OS=Homo sapiens OX=9606 GN=TAB1 PE=1 SV=1	54.643	25.4507	25.6209	25.652	-0.1702		-0.2013		0.0311
A8K968	EPB41L3	Band 4.1-like protein 3 OS=Homo sapiens OX=9606 GN=EPB41L3 PE=1 SV=1	84.711	26.4558	26.403	26.2552	0.0528		0.2006		-0.1478
H7BYY1	TPM1	Tropomyosin 1 (Alpha), isoform CRA_m OS=Homo sapiens OX=9606 GN=TPM1 PE=1 SV=1	28.747	26.4032	26.2041	26.3662	0.1991		0.037		0.1621
P17081	RHOQ	Rho-related GTP-binding protein RhoQ OS=Homo sapiens OX=9606 GN=RHOQ PE=1 SV=2	22.659	21.0492	21.2444	21.1125	-0.1952		-0.0633		-0.1319
A0A0S2Z4G6	TPM1	Tropomyosin 1 (Alpha), isoform CRA_o (Fragment) OS=Homo sapiens OX=9606 GN=TPM1 PE=1 SV=1	32.726	29.2777	29.1736	29.3681	0.1041		-0.0904		0.1945
H7C269	TNRC6A	Trinucleotide repeat-containing gene 6A protein (Fragment) OS=Homo sapiens OX=9606 GN=TNRC6A PE=1 SV=1	98.629	24.3809	24.575	24.4061	-0.1941		-0.0252		-0.1689
Q9P2M7	CGN	Cingulin OS=Homo sapiens OX=9606 GN=CGN PE=1 SV=2	136.38	26.3761	26.4999	26.5696	-0.1238		-0.1935		0.0697
P62995	TRA2B	Transformer-2 protein homolog beta OS=Homo sapiens OX=9606 GN=TRA2B PE=1 SV=1	33.665	29.8098	29.7189	29.908	0.0909		-0.0982		0.1891
P41208	CETN2	Centrin-2 OS=Homo sapiens OX=9606 GN=CETN2 PE=1 SV=1	19.738	22.5197	22.3314	22.3328	0.1883		0.1869		0.0014
O75396	SEC22B	Vesicle-trafficking protein SEC22b OS=Homo sapiens OX=9606 GN=SEC22B PE=1 SV=4	24.593	25.8856	25.9732	26.0686	-0.0876		-0.183		0.0954
Q4G0J3	LARP7	La-related protein 7 OS=Homo sapiens OX=9606 GN=LARP7 PE=1 SV=1	66.898	24.2076	24.3883	24.2246	-0.1807		-0.017		-0.1637
P04264	KRT1	Keratin, type II cytoskeletal 1 OS=Homo sapiens OX=9606 GN=KRT1 PE=1 SV=6	66.038	30.5478	30.4906	30.368	0.0572		0.1798		-0.1226
Q15393	SF3B3	Splicing factor 3B subunit 3 OS=Homo sapiens OX=9606 GN=SF3B3 PE=1 SV=4	135.58	27.7781	27.7087	27.8879	0.0694		-0.1098		0.1792
O60245	PCDH7	Protocadherin-7 OS=Homo sapiens OX=9606 GN=PCDH7 PE=1 SV=2	116.07	24.4016	24.2244	24.3026	0.1772		0.099		0.0782
E9PQ98	PRMT1	Protein arginine N-methyltransferase 1 (Fragment) OS=Homo sapiens OX=9606 GN=PRMT1 PE=1 SV=1	23.595	24.7293	24.5524	24.5789	0.1769		0.1504		0.0265
P35221	CTNNA1	Catenin alpha-1 OS=Homo sapiens OX=9606 GN=CTNNA1 PE=1 SV=1	100.07	29.2443	29.3984	29.2225	-0.1541		0.0218		-0.1759
B1AHB1	MCM5	DNA helicase OS=Homo sapiens OX=9606 GN=MCM5 PE=1 SV=1	77.592	25.746	25.8218	25.648	-0.0758		0.098		-0.1738
Q99959	PKP2	Plakophilin-2 OS=Homo sapiens OX=9606 GN=PKP2 PE=1 SV=2	97.414	25.2991	25.4721	25.3329	-0.173		-0.0338		-0.1392
P46778	RPL21	60S ribosomal protein L21 OS=Homo sapiens OX=9606 GN=RPL21 PE=1 SV=2	18.565	28.795	28.9637	28.8726	-0.1687		-0.0776		-0.0911
O00139	KIF2A	Kinesin-like protein KIF2A OS=Homo sapiens OX=9606 GN=KIF2A PE=1 SV=3	79.954	25.7458	25.5778	25.6295	0.168		0.1163		0.0517
C9JJ47	AP2M1	AP-2 complex subunit mu (Fragment) OS=Homo sapiens OX=9606 GN=AP2M1 PE=1 SV=1	28.791	24.8758	25.0196	24.8527	-0.1438		0.0231		-0.1669
P05198	EIF2S1	Eukaryotic translation initiation factor 2 subunit 1 OS=Homo sapiens OX=9606 GN=EIF2S1 PE=1 SV=3	36.112	26.9336	26.7669	26.7935	0.1667		0.1401		0.0266
Q15293	RCN1	Reticulocalbin-1 OS=Homo sapiens OX=9606 GN=RCN1 PE=1 SV=1	38.89	30.6763	30.8418	30.8201	-0.1655		-0.1438		-0.0217
P62249	RPS16	40S ribosomal protein S16 OS=Homo sapiens OX=9606 GN=RPS16 PE=1 SV=2	16.445	30.9218	31.0853	31.0868	-0.1635		-0.165		0.0015
P23470	PTPRG	Receptor-type tyrosine-protein phosphatase gamma OS=Homo sapiens OX=9606 GN=PTPRG PE=1 SV=4	162	24.9084	24.7476	24.7495	0.1608		0.1589		0.0019
M0R3D6	RPL18A	60S ribosomal protein L18a (Fragment) OS=Homo sapiens OX=9606 GN=RPL18A PE=1 SV=1	16.714	29.3699	29.2554	29.4141	0.1145		-0.0442		0.1587
Q8IXT5	RBM12B	RNA-binding protein 12B OS=Homo sapiens OX=9606 GN=RBM12B PE=1 SV=2	118.1	27.1288	26.9964	27.1542	0.1324		-0.0254		0.1578
A0A087X1R4	WTAP	Female-lethal(2)D homolog OS=Homo sapiens OX=9606 GN=WTAP PE=1 SV=1	19.891	22.142	22.1947	22.294	-0.0527		-0.152		0.0993
O43166	SIPA1L1	Signal-induced proliferation-associated 1-like protein 1 OS=Homo sapiens OX=9606 GN=SIPA1L1 PE=1 SV=4	200.03	26.4615	26.3117	26.4109	0.1498		0.0506		0.0992
P32119	PRDX2	Peroxiredoxin-2 OS=Homo sapiens OX=9606 GN=PRDX2 PE=1 SV=5	21.892	27.4045	27.4088	27.5538	-0.0043		-0.1493		0.145
O43791	SPOP	Speckle-type POZ protein OS=Homo sapiens OX=9606 GN=SPOP PE=1 SV=1	42.132	26.0865	26.1902	26.0463	-0.1037		0.0402		-0.1439
P36578	RPL4	60S ribosomal protein L4 OS=Homo sapiens OX=9606 GN=RPL4 PE=1 SV=5	47.697	30.5607	30.4202	30.4845	0.1405		0.0762		0.0643
J3KTL8	SMCHD1	Structural maintenance of chromosomes flexible hinge domain-containing protein 1 (Fragment) OS=Homo sapiens OX=9606 GN=SMCHD1 PE=1 SV=1	155.65	22.2921	22.3846	22.1526	-0.0925		0.1395		NA	NA
C9JQV0	C7orf50	Uncharacterized protein C7orf50 (Fragment) OS=Homo sapiens OX=9606 GN=C7orf50 PE=1 SV=1	21.883	24.5543	24.4149	24.4191	0.1394		0.1352		0.0042
O00161	SNAP23	Synaptosomal-associated protein 23 OS=Homo sapiens OX=9606 GN=SNAP23 PE=1 SV=1	23.354	27.785	27.6486	27.67	0.1364		0.115		0.0214
Q8N684	CPSF7	Cleavage and polyadenylation specificity factor subunit 7 OS=Homo sapiens OX=9606 GN=CPSF7 PE=1 SV=1	52.049	26.6565	26.7371	26.6096	-0.0806		0.0469		-0.1275
K7EJM5	TARDBP	TAR DNA-binding protein 43 (Fragment) OS=Homo sapiens OX=9606 GN=TARDBP PE=1 SV=1	22.844	25.4749	25.6022	25.5516	-0.1273		-0.0767		-0.0506
B4DUR8	CCT3	T-complex protein 1 subunit gamma OS=Homo sapiens OX=9606 GN=CCT3 PE=1 SV=1	55.674	27.0767	26.9514	27.0055	0.1253		0.0712		0.0541
H7BYJ3	CIT	Non-specific serine/threonine protein kinase (Fragment) OS=Homo sapiens OX=9606 GN=CIT PE=1 SV=1	187.3	24.2377	24.324	24.1998	-0.0863		0.0379		-0.1242
Q9H0A0	NAT10	RNA cytidine acetyltransferase OS=Homo sapiens OX=9606 GN=NAT10 PE=1 SV=2	115.73	26.5936	26.5723	26.6958	0.0213		-0.1022		0.1235
F5H365	SEC23A	Protein transport protein SEC23 OS=Homo sapiens OX=9606 GN=SEC23A PE=1 SV=1	82.968	26.6175	26.5871	26.7086	0.0304		-0.0911		0.1215
P06241	FYN	Tyrosine-protein kinase Fyn OS=Homo sapiens OX=9606 GN=FYN PE=1 SV=3	60.761	24.2153	24.1721	24.0939	0.0432		0.1214		-0.0782
Q14126	DSG2	Desmoglein-2 OS=Homo sapiens OX=9606 GN=DSG2 PE=1 SV=2	122.29	30.8425	30.7213	30.7298	0.1212		0.1127		0.0085
P0DMV9	HSPA1B	Heat shock 70 kDa protein 1B OS=Homo sapiens OX=9606 GN=HSPA1B PE=1 SV=1	70.051	31.8131	31.8155	31.6949	-0.0024		0.1182		-0.1206
Q9UNX4	WDR3	WD repeat-containing protein 3 OS=Homo sapiens OX=9606 GN=WDR3 PE=1 SV=1	106.1	24.5165	24.6007	24.6346	-0.0842		-0.1181		0.0339
O95487	SEC24B	Protein transport protein Sec24B OS=Homo sapiens OX=9606 GN=SEC24B PE=1 SV=2	137.42	26.9661	27.0026	27.0815	-0.0365		-0.1154		0.0789
Q9Y2L1	DIS3	Exosome complex exonuclease RRP44 OS=Homo sapiens OX=9606 GN=DIS3 PE=1 SV=2	109	24.1534	24.2548	24.1402	-0.1014		0.0132		-0.1146
P62316	SNRPD2	Small nuclear ribonucleoprotein Sm D2 OS=Homo sapiens OX=9606 GN=SNRPD2 PE=1 SV=1	13.527	27.3094	27.4196	27.4035	-0.1102		-0.0941		-0.0161
P10599	TXN	Thioredoxin OS=Homo sapiens OX=9606 GN=TXN PE=1 SV=3	11.737	27.5052	27.4699	27.3951	0.0353		0.1101		-0.0748
P62266	RPS23	40S ribosomal protein S23 OS=Homo sapiens OX=9606 GN=RPS23 PE=1 SV=3	15.807	28.4805	28.4745	28.5819	0.006		-0.1014		0.1074
P85037	FOXK1	Forkhead box protein K1 OS=Homo sapiens OX=9606 GN=FOXK1 PE=1 SV=1	75.456	24.7449	24.6771	24.7833	0.0678		-0.0384		0.1062
Q14683	SMC1A	Structural maintenance of chromosomes protein 1A OS=Homo sapiens OX=9606 GN=SMC1A PE=1 SV=2	143.23	24.9099	24.8466	24.9511	0.0633		-0.0412		0.1045
P53396	ACLY	ATP-citrate synthase OS=Homo sapiens OX=9606 GN=ACLY PE=1 SV=3	120.84	26.2769	26.3773	26.2982	-0.1004		-0.0213		-0.0791
P35249	RFC4	Replication factor C subunit 4 OS=Homo sapiens OX=9606 GN=RFC4 PE=1 SV=2	39.681	26.7546	26.8278	26.7279	-0.0732		0.0267		-0.0999
Q8N1G4	LRRC47	Leucine-rich repeat-containing protein 47 OS=Homo sapiens OX=9606 GN=LRRC47 PE=1 SV=1	63.472	25.7759	25.6812	25.7799	0.0947		-0.004		0.0987
F8WA11	CLASP1	CLIP-associating protein 1 OS=Homo sapiens OX=9606 GN=CLASP1 PE=1 SV=2	162.76	25.2544	25.1597	25.2261	0.0947		0.0283		0.0664
P62913	RPL11	60S ribosomal protein L11 OS=Homo sapiens OX=9606 GN=RPL11 PE=1 SV=2	20.252	28.6685	28.716	28.6237	-0.0475		0.0448		-0.0923
Q01082	SPTBN1	Spectrin beta chain, non-erythrocytic 1 OS=Homo sapiens OX=9606 GN=SPTBN1 PE=1 SV=2	274.61	33.5576	33.6431	33.6414	-0.0855		-0.0838		-0.0017
P62753	RPS6	40S ribosomal protein S6 OS=Homo sapiens OX=9606 GN=RPS6 PE=1 SV=1	28.68	31.1974	31.2065	31.2818	-0.0091		-0.0844		0.0753
O43852	CALU	Calumenin OS=Homo sapiens OX=9606 GN=CALU PE=1 SV=2	37.106	31.8185	31.9007	31.8321	-0.0822		-0.0136		-0.0686
P13674	P4HA1	Prolyl 4-hydroxylase subunit alpha-1 OS=Homo sapiens OX=9606 GN=P4HA1 PE=1 SV=2	61.049	23.7581	23.7795	23.698	-0.0214		0.0601		-0.0815
Q9Y4F1	FARP1	FERM, ARHGEF and pleckstrin domain-containing protein 1 OS=Homo sapiens OX=9606 GN=FARP1 PE=1 SV=1	118.63	26.1167	26.0364	26.05	0.0803		0.0667		0.0136
A0A087WXM6	RPL17	60S ribosomal protein L17 (Fragment) OS=Homo sapiens OX=9606 GN=RPL17 PE=1 SV=1	19.586	30.8546	30.781	30.818	0.0736		0.0366		0.037
O95985	TOP3B	DNA topoisomerase 3-beta-1 OS=Homo sapiens OX=9606 GN=TOP3B PE=1 SV=1	96.661	25.1506	25.0848	25.1509	0.0658		-0.0003		0.0661
Q7Z2T5	TRMT1L	TRMT1-like protein OS=Homo sapiens OX=9606 GN=TRMT1L PE=1 SV=2	81.746	25.0992	25.1526	25.0934	-0.0534		0.0058		-0.0592
P62851	RPS25	40S ribosomal protein S25 OS=Homo sapiens OX=9606 GN=RPS25 PE=1 SV=1	13.742	29.4206	29.434	29.3823	-0.0134		0.0383		-0.0517
Q14247	CTTN	Src substrate cortactin OS=Homo sapiens OX=9606 GN=CTTN PE=1 SV=2	61.585	30.3739	30.407	30.4244	-0.0331		-0.0505		0.0174
P62979	RPS27A	Ubiquitin-40S ribosomal protein S27a OS=Homo sapiens OX=9606 GN=RPS27A PE=1 SV=2	17.965	28.6296	28.6154	28.5792	0.0142		0.0504		-0.0362
O15020	SPTBN2	Spectrin beta chain, non-erythrocytic 2 OS=Homo sapiens OX=9606 GN=SPTBN2 PE=1 SV=3	271.32	30.9786	30.9356	30.9593	0.043		0.0193		0.0237
E5RI99	RPL30	60S ribosomal protein L30 (Fragment) OS=Homo sapiens OX=9606 GN=RPL30 PE=1 SV=1	12.656	28.6737	28.6553	28.632	0.0184		0.0417		-0.0233
O94832	MYO1D	Unconventional myosin-Id OS=Homo sapiens OX=9606 GN=MYO1D PE=1 SV=2	116.2	28.9142	28.8991	28.9334	0.0151		-0.0192		0.0343
